# Supplementary material for: Effects of fenclorim on rice physiology, gene transcription and pretilachlor detoxification ability
Source: BMC Plant Biol. 2020 Mar 6;20:100. doi: 10.1186/s12870-020-2304-y (PMC7059400; doi:10.1186/s12870-020-2304-y)
Supplement: Supplementary file 2 — Additional file 2: Table S1. Read counts of all genes. [file 12870_2020_2304_MOESM2_ESM.xlsx]

## Sheet: All_gene_counts
#ID	CK-4h 1	CK-4h 2	CK-4h 3	Fen-4h 1	Fen-4h 2	Fen-4h 3	CK-24h 1	CK-24h 2	CK-24h 3	Fen-24h 1	Fen-24h 2	Fen-24h 3	Gene Length
Os01g0100100	516	431	376	406	392	424	459	502	513	420	399	496	3078
Os01g0100200	654	647	698	662	676	611	669	585	617	665	634	660	6613
Os01g0100300	3	7	1	9	10	3	20	9	7	1	9	3	810
Os01g0100466	41	39	50	46	63	35	43	27	49	34	42	16	1074
Os01g0100600	594	730	623	779	745	722	893	947	866	636	771	665	3161
Os01g0100650	77	76	59	80	73	70	80	83	72	82	74	65	564
Os01g0100800	279	297	267	248	255	305	255	271	232	257	242	225	1886
Os01g0100900	1405	1390	1768	1479	1297	1452	1637	1625	1340	2036	1373	2074	2335
Os01g0101150	22	15	13	27	29	18	23	31	22	12	9	13	2433
Os01g0101200	3996	2806	3425	1493	1913	2453	957	1395	2024	1259	2051	1360	3114
Os01g0101300	337	222	297	249	242	284	214	281	340	324	351	287	1896
Os01g0101600	3399	3075	2855	2472	2310	3277	1574	2193	2750	1995	2109	2455	5356
Os01g0101800	7	13	15	11	6	28	3	12	9	6	10	12	2334
Os01g0101850	16	21	15	17	7	37	2	8	21	4	2	23	1555
Os01g0101900	0	0	0	0	0	1	0	0	0	0	0	0	346
Os01g0102000	1	6	15	12	9	2	14	16	3	2	2	7	1703
Os01g0102300	520	392	312	429	452	583	580	798	1611	914	1362	1152	1014
Os01g0102400	0	2	6	2	0	0	3	1	4	3	3	7	1517
Os01g0102500	196	210	191	310	356	390	377	307	355	418	364	525	1854
Os01g0102600	1782	1609	1397	1302	1615	1731	1506	1811	1911	2053	2596	1990	2223
Os01g0102800	339	299	347	285	308	278	348	312	353	342	281	324	4333
Os01g0102850	141	68	62	179	117	130	5	3	7	7	16	2	752
Os01g0102900	47882	26682	30374	36684	34638	28218	11562	4770	6191	6546	13391	4088	652
Os01g0103000	53	36	31	44	60	25	26	19	22	6	12	3	1018
Os01g0103075	418	457	570	380	314	410	193	372	332	458	382	512	1619
Os01g0103100	27	30	50	26	33	17	15	35	16	29	30	44	1942
Os01g0103400	76	87	76	115	119	113	77	54	69	66	93	59	640
Os01g0103600	349	312	386	462	410	510	851	663	412	930	584	735	3339
Os01g0103650	6	9	15	8	20	8	16	16	16	17	4	7	934
Os01g0103700	88	71	89	84	97	104	97	80	64	95	77	100	3598
Os01g0103800	203	264	226	346	306	246	235	191	215	193	209	206	2358
Os01g0103900	2	9	3	9	8	5	4	12	6	5	11	10	2194
Os01g0104000	470	459	547	549	503	511	476	460	369	560	439	471	2065
Os01g0104100	1430	1342	1395	1109	1027	1398	1085	1174	1390	1461	1313	1342	1669
Os01g0104200	3	1	2	0	0	1	1	0	1	0	2	2	1020
Os01g0104400	2052	2646	2171	1682	1548	2086	1469	1870	1670	2017	1785	1611	1390
Os01g0104600	515	442	490	422	381	523	511	566	674	546	587	692	2110
Os01g0104800	166	176	204	257	268	156	262	177	201	208	168	253	2451
Os01g0104900	192	259	225	190	177	126	207	198	231	71	146	69	2383
Os01g0105300	0	2	0	0	0	0	0	0	0	0	0	0	2456
Os01g0105400	55	46	40	55	47	65	63	64	46	73	45	60	2349
Os01g0105700	5	3	5	3	1	4	1	3	2	2	1	2	1506
Os01g0105800	38	29	31	47	49	27	29	33	36	53	45	45	835
Os01g0105900	1305	1025	1427	1650	1419	1600	1682	1250	1045	1580	1479	1562	1548
Os01g0106200	380	399	311	395	431	426	361	354	329	453	478	337	942
Os01g0106300	698	379	89	351	391	389	42	331	332	1	101	43	1253
Os01g0106400	75	374	119	152	206	201	7	66	33	151	20	101	1206
Os01g0106500	76	105	83	135	125	94	129	71	92	100	84	75	964
Os01g0106600	84	87	124	73	70	82	63	71	70	81	71	81	1023
Os01g0106700	857	908	887	739	805	589	626	530	675	484	407	480	9716
Os01g0106800	549	641	574	630	552	606	700	601	515	673	738	480	891
Os01g0106900	4326	3557	3490	2536	2380	4719	2103	2978	3870	3554	3758	4202	1899
Os01g0107000	642	565	622	625	540	710	573	525	600	722	807	748	1781
Os01g0107400	3	13	3	6	4	0	1	0	2	0	30	0	496
Os01g0107700	24	15	14	25	23	17	9	8	13	9	7	13	2031
Os01g0107750	18	20	11	20	19	15	5	13	7	12	8	10	1711
Os01g0107900	1912	1616	1771	1687	1732	1729	1564	1756	2159	1633	1808	1734	2381
Os01g0108000	358	373	333	377	339	346	272	297	299	244	216	284	2918
Os01g0108200	741	727	805	701	775	755	638	693	761	640	535	706	3113
Os01g0108400	0	0	0	0	1	0	0	3	4	0	0	2	772
Os01g0108600	494	429	282	471	455	415	521	451	440	582	495	410	1405
Os01g0108700	0	0	0	0	0	0	0	0	0	0	0	1	624
Os01g0108800	9	31	33	9	11	33	4	11	20	11	10	39	2372
Os01g0109000	419	337	343	330	398	347	256	282	299	227	301	326	1458
Os01g0109201	6	2	4	0	0	2	3	3	6	1	4	6	2049
Os01g0109300	402	438	435	458	349	443	462	480	583	499	602	539	1975
Os01g0109432	2	5	3	11	12	4	1	4	3	1	3	9	578
Os01g0109500	3	1	4	13	7	5	13	5	3	0	2	1	1226
Os01g0109700	3252	3021	3269	3068	3040	3317	2569	2358	2922	2733	1872	2930	5334
Os01g0109750	125	133	118	124	114	172	129	130	115	111	129	102	1004
Os01g0110050	1	2	8	0	0	3	0	0	3	8	1	6	1416
Os01g0110100	68	66	87	26	20	80	41	53	75	36	61	68	2766
Os01g0110200	132	196	198	137	176	142	109	181	151	30	248	37	970
Os01g0110400	798	760	1570	2038	1728	767	1638	1415	1236	2477	2025	2252	1649
Os01g0110500	131	108	83	167	191	126	99	107	109	151	117	135	3513
Os01g0110600	11	16	5	26	15	11	9	11	11	15	14	8	2278
Os01g0110700	62	25	33	26	29	72	19	22	32	33	24	31	3414
Os01g0110800	33	48	16	48	31	15	60	70	95	27	63	33	1955
Os01g0111100	770	716	528	186	290	281	419	714	822	350	568	260	1138
Os01g0111200	743	783	742	662	699	685	578	579	618	626	583	659	2355
Os01g0111400	283	247	283	275	305	271	154	157	179	185	199	177	2596
Os01g0111700	1	4	2	2	0	30	60	49	13	45	17	46	945
Os01g0111800	226	409	194	320	276	156	215	394	261	103	225	112	637
Os01g0111900	1379	2283	941	1234	1169	837	966	1959	1575	453	1229	521	1024
Os01g0112000	2	11	5	2	0	0	0	8	12	0	2	0	652
Os01g0112100	2	6	8	8	17	7	12	13	7	3	5	8	3691
Os01g0112201	6	5	11	12	8	6	15	8	8	7	9	14	1099
Os01g0112300	163	171	178	198	177	200	207	188	152	191	207	176	1977
Os01g0112400	11	18	13	4	4	10	4	18	14	5	5	5	1020
Os01g0112500	697	637	600	586	439	637	367	562	466	552	499	610	1435
Os01g0112600	0	0	0	0	5	0	1	0	0	0	0	1	574
Os01g0113000	6	7	6	2	0	4	3	9	4	1	3	3	3726
Os01g0113200	7	8	4	42	58	30	225	20	26	88	80	30	2418
Os01g0113300	1	1	7	13	7	7	33	3	2	21	15	7	2245
Os01g0113325	5	6	10	26	41	15	145	10	9	68	50	30	2086
Os01g0113350	23	27	21	48	57	42	92	41	43	67	48	81	2205
Os01g0113500	5	0	1	0	1	1	1	2	2	2	1	2	2542
Os01g0113600	76	67	83	109	106	86	86	48	74	87	110	76	2110
Os01g0113700	12	16	40	29	25	35	42	20	29	52	22	53	2381
Os01g0113800	1	3	5	9	9	8	17	9	8	15	7	9	2399
Os01g0113900	3	0	0	0	2	0	0	0	0	0	0	2	2192
Os01g0113950	1	0	0	0	0	1	0	0	0	0	0	1	1999
Os01g0114100	958	527	1024	845	866	1305	1213	2060	1613	2345	1625	2845	2239
Os01g0114200	14	18	22	8	12	11	7	11	13	10	3	4	846
Os01g0114300	1144	694	898	745	587	1760	768	1243	1297	1583	1225	1699	3392
Os01g0114400	1	0	1	0	0	2	1	0	3	1	1	6	1017
Os01g0114402	3	5	1	6	5	19	12	20	16	10	2	16	2024
Os01g0114600	349	364	287	282	371	440	348	449	421	255	333	416	3379
Os01g0114700	0	8	12	5	10	15	8	8	26	2	1	9	1963
Os01g0114900	1	6	1	0	5	7	3	9	0	3	4	3	915
Os01g0115100	58	32	52	31	31	115	79	117	92	103	66	130	2273
Os01g0115200	18	12	20	9	21	32	28	34	33	40	29	24	1186
Os01g0115300	23	18	25	13	17	20	21	17	20	28	5	26	1809
Os01g0115566	0	0	3	1	0	1	2	0	1	3	0	4	756
Os01g0115600	298	200	230	190	137	571	497	678	321	565	272	586	2004
Os01g0115700	9	4	7	4	5	23	5	13	12	13	14	9	1887
Os01g0115725	0	0	53	89	31	41	0	39	0	0	0	0	2345
Os01g0115900	83	37	66	57	38	130	70	111	123	105	84	150	3248
Os01g0116200	0	0	0	0	0	1	0	3	0	0	0	2	2282
Os01g0116250	1	4	2	11	1	15	11	8	5	5	3	13	1976
Os01g0116300	14	12	16	6	21	30	7	19	20	15	8	16	2032
Os01g0116400	62	40	24	48	26	91	30	23	27	50	30	40	2343
Os01g0116600	655	680	646	610	644	652	679	631	776	537	561	677	2753
Os01g0116650	284	173	170	199	120	469	135	120	121	151	119	117	2159
Os01g0116900	61	69	34	74	36	105	179	131	70	150	80	104	1711
Os01g0116901	14	14	22	18	17	40	75	61	35	82	21	100	2026
Os01g0117000	1	0	0	0	0	1	0	0	2	1	0	0	2223
Os01g0117025	0	3	0	0	0	0	0	1	0	0	0	0	2027
Os01g0117100	0	1	1	0	0	0	0	0	0	0	0	0	1467
Os01g0117200	0	0	0	0	0	0	0	1	0	0	0	0	2341
Os01g0117700	0	0	0	0	0	0	0	1	0	1	0	2	1932
Os01g0117900	2640	2851	2687	2042	2570	1899	1328	1821	1614	840	972	932	1369
Os01g0118000	394	455	596	517	513	469	527	502	471	507	425	577	1421
Os01g0118100	802	772	844	638	777	823	896	838	1138	755	745	964	4413
Os01g0118300	2	7	3	13	6	1	2	10	6	0	0	3	2921
Os01g0118400	862	750	566	474	612	756	844	1109	1457	1814	1670	2487	2264
Os01g0118600	35	100	66	57	66	27	34	58	58	10	24	10	2011
Os01g0118700	970	821	1257	1009	1042	980	1379	1414	1444	2187	1709	2515	2368
Os01g0119000	180	90	116	56	107	86	44	50	96	83	101	93	1791
Os01g0119100	781	1227	554	264	300	385	941	1210	1795	368	639	422	2412
Os01g0119500	184	191	157	137	194	153	105	114	134	174	147	103	1861
Os01g0120300	1597	1434	1315	1367	1367	1532	1698	1695	1656	1581	1856	1536	4885
Os01g0120500	1544	1318	1500	1013	823	1710	949	1257	1355	1589	1757	1740	1131
Os01g0120600	89	103	114	157	147	130	226	195	189	353	271	364	1924
Os01g0120700	933	922	1116	1509	1512	1212	1578	1000	867	1299	1294	1185	1869
Os01g0120800	1159	1458	1374	1820	1515	1340	1669	1656	1697	1661	1620	1569	3417
Os01g0121000	6	2	5	8	18	2	90	11	12	14	12	6	831
Os01g0121100	796	771	788	861	898	1104	886	727	657	901	840	808	1344
Os01g0121200	18	16	20	18	15	11	9	24	19	17	16	12	1401
Os01g0121300	200	219	250	241	223	176	116	87	114	104	78	109	2052
Os01g0121400	118	91	100	98	102	75	60	62	66	38	25	65	2297
Os01g0121500	20	46	106	105	161	49	176	64	12	39	41	32	632
Os01g0121600	1589	1692	1712	1810	1709	1325	2234	1716	1514	1630	1690	1372	3390
Os01g0121800	209	225	262	246	254	213	292	230	247	291	258	265	1796
Os01g0121950	1	0	0	0	0	0	0	0	1	0	7	0	1144
Os01g0122000	98	78	60	62	69	61	29	33	65	8	25	8	1541
Os01g0122200	0	1	0	0	0	0	0	0	0	0	1	0	1394
Os01g0122367	0	0	1	0	0	1	0	4	1	0	0	0	1009
Os01g0123700	124	43	21	18	46	75	6	17	17	11	10	14	971
Os01g0123800	38	8	2	2	11	20	0	0	8	1	2	5	1161
Os01g0123900	5562	4792	1585	1702	2584	3600	468	1457	2743	1560	1487	1114	858
Os01g0124000	1547	1662	489	1347	2325	1825	32	198	434	148	145	158	910
Os01g0124100	342	313	502	1325	1025	1062	1818	1006	344	1279	830	1341	1665
Os01g0124200	4820	4554	3824	6707	6942	5893	5954	3473	2626	4722	4470	4032	1059
Os01g0124401	250	305	215	441	826	183	207	116	165	14	86	7	1063
Os01g0124550	0	0	0	0	0	0	0	0	0	0	0	1	2571
Os01g0124650	36	46	119	166	104	33	172	43	34	51	61	64	847
Os01g0124700	628	1551	2557	3638	2303	855	3018	1386	808	1183	993	1338	800
Os01g0125500	0	0	0	0	0	0	0	0	1	0	0	0	846
Os01g0125550	11	11	20	10	12	15	7	8	13	6	11	9	1554
Os01g0125600	80	151	48	97	103	53	63	70	78	19	45	17	4036
Os01g0125700	83	99	86	119	82	96	80	110	78	89	84	106	2744
Os01g0125800	74	100	118	108	94	81	130	105	133	176	170	133	2911
Os01g0125850	158	193	310	236	199	120	158	181	198	302	137	281	1909
Os01g0125900	801	819	874	659	765	834	638	795	904	858	714	982	3874
Os01g0126100	1615	928	1371	424	367	1476	1017	1317	1115	1489	1503	1525	4717
Os01g0126401	16	13	22	11	15	28	23	17	22	24	18	21	3910
Os01g0126600	38	29	35	20	31	33	41	41	28	29	23	36	1600
Os01g0126900	0	1	10	0	3	0	11	19	19	6	8	6	1931
Os01g0127000	0	2	0	0	0	0	0	0	1	0	0	0	1669
Os01g0127100	0	11	0	0	0	0	0	1	8	0	1	0	1688
Os01g0127200	2	4	1	1	0	0	1	0	1	0	1	3	2288
Os01g0127300	726	654	595	664	546	594	810	709	876	705	874	621	1970
Os01g0127400	168	218	94	169	183	153	199	231	305	140	227	158	3387
Os01g0127600	23	20	0	16	35	25	1	0	7	1	1	0	878
Os01g0127700	71	124	94	246	260	491	2233	612	335	1112	708	730	3327
Os01g0127900	61	119	143	108	176	175	252	119	103	218	194	270	1965
Os01g0128000	3	10	4	37	2	5	10	17	0	15	0	21	1577
Os01g0128100	42	69	59	90	69	35	17	17	36	25	21	20	3169
Os01g0128200	619	482	832	908	669	411	361	391	372	306	200	305	1290
Os01g0128250	19	17	14	20	12	8	8	3	4	1	2	5	1537
Os01g0128300	870	968	1012	1217	1407	966	998	847	837	1119	965	1004	3837
Os01g0128700	103	95	95	51	73	98	51	65	71	76	29	84	1025
Os01g0128800	2008	1568	1539	1056	1035	1585	930	949	1121	1012	818	1074	3317
Os01g0129500	192	134	207	134	90	210	143	89	104	91	108	130	2268
Os01g0129550	64	56	76	43	38	86	49	25	40	27	31	46	1252
Os01g0130000	197	309	473	439	345	273	233	203	232	303	193	284	1581
Os01g0130100	77	99	126	140	120	90	105	98	76	88	97	96	827
Os01g0130200	146	200	26	34	16	82	65	224	242	83	56	96	1585
Os01g0130400	385	443	183	257	223	233	136	177	286	15	78	14	3485
Os01g0130500	700	788	264	516	402	405	234	336	465	17	157	26	1990
Os01g0130900	189	170	210	202	154	171	68	62	83	64	139	67	811
Os01g0131300	1643	2022	1949	2661	2176	1938	1419	1335	1366	1474	1558	1996	953
Os01g0131450	1550	1775	1686	2283	1995	1660	2182	1454	1551	1167	999	1213	1706
Os01g0131600-2	75	74	54	81	65	57	79	58	60	41	47	21	386
Os01g0131600-3	4007	4646	4351	6104	5341	4368	6900	4039	4324	3249	4766	3259	1372
Os01g0131800	109	105	87	106	92	82	133	102	61	90	108	83	1002
Os01g0131900	2648	1393	801	1164	2275	1715	468	542	454	1485	1337	1625	703
Os01g0132050	1	2	6	0	1	1	0	0	0	0	0	0	4323
Os01g0132100	9	1	6	3	5	8	3	8	2	10	0	13	3297
Os01g0132200	1	0	4	8	9	0	0	0	2	0	3	0	914
Os01g0132400	0	0	0	0	0	0	0	0	0	0	1	2	1558
Os01g0132500	55	44	78	95	78	137	93	69	58	116	95	166	1208
Os01g0132700	59	99	49	75	62	88	86	86	78	88	97	68	1679
Os01g0132766	678	777	643	650	748	618	681	727	828	496	696	594	7937
Os01g0133100	11	37	8	51	26	6	25	42	33	5	1	4	3307
Os01g0133200	0	3	5	0	0	2	1	5	3	2	1	1	913
Os01g0133400	1136	985	1138	1209	1300	1237	1480	1373	1473	1656	1443	1682	2295
Os01g0133500	293	318	334	299	298	271	165	209	244	251	231	243	2751
Os01g0133600	0	0	0	4	1	3	0	1	0	1	1	2	1339
Os01g0133650	0	1	4	2	0	4	0	2	1	6	0	1	648
Os01g0133832	2	11	7	0	0	1	1	7	11	2	3	0	670
Os01g0133866	0	1	0	0	0	0	0	5	0	0	0	0	586
Os01g0133900	5	13	5	0	0	3	5	17	12	13	5	7	636
Os01g0134200	1	4	4	7	5	7	5	4	3	2	9	5	2989
Os01g0134500	305	255	209	194	173	208	149	171	173	195	340	136	1252
Os01g0134700	83	121	150	394	406	886	2726	1255	231	1260	343	1066	1603
Os01g0134850	2	0	0	0	2	1	0	0	0	0	0	1	1633
Os01g0134900	180	147	87	187	143	125	52	139	170	12	56	18	2017
Os01g0135000	10	13	12	11	14	11	3	14	8	0	1	4	1440
Os01g0135600	11	12	24	17	31	34	49	22	25	18	35	17	1951
Os01g0135700	2313	1526	2185	2423	3501	2646	1932	1106	653	1778	1320	1109	889
Os01g0135800	3	2	4	5	3	2	0	6	7	0	0	3	808
Os01g0135900	4000	4493	3591	2066	2423	2897	2057	4444	4443	3486	2593	3920	834
Os01g0136000	1	1	0	0	1	0	0	0	0	0	0	0	673
Os01g0136050	2	9	1	1	0	0	1	1	0	0	0	0	543
Os01g0136100	2	1	1	0	0	0	1	0	2	2	2	2	815
Os01g0136200	0	1	0	0	0	1	1	0	0	1	0	3	752
Os01g0136300	23	23	17	7	16	18	22	12	28	8	7	17	734
Os01g0136400	822	692	866	542	692	871	1120	723	623	903	765	905	2390
Os01g0136450	14	10	14	15	23	13	15	9	13	14	5	19	693
Os01g0136502	7	6	4	3	0	12	9	18	11	5	8	7	840
Os01g0136600	85	102	104	109	124	50	143	98	89	82	129	93	712
Os01g0136700	1	3	4	3	8	0	39	30	8	14	4	15	4238
Os01g0136800	93	60	79	75	78	81	104	60	52	57	51	59	3055
Os01g0136850	149	101	97	144	154	189	215	109	106	170	114	170	1855
Os01g0136900	29	25	20	35	31	27	35	18	21	7	31	9	1575
Os01g0137125	2	4	3	0	2	4	2	3	4	2	2	4	1693
Os01g0137200	0	5	0	0	3	1	3	0	0	0	2	0	768
Os01g0137250	2	1	1	2	6	5	7	4	2	10	2	5	1152
Os01g0137282	0	0	0	0	3	1	1	0	5	2	0	0	783
Os01g0137300	26	28	24	22	27	17	19	27	22	5	17	16	3190
Os01g0137400	0	0	0	0	0	0	0	0	0	0	1	0	1934
Os01g0137500	4	0	0	3	0	0	1	0	0	0	3	0	3458
Os01g0137550	2	0	1	1	0	0	4	1	2	0	1	1	707
Os01g0137700	0	0	0	0	0	0	0	1	0	0	2	0	2208
Os01g0138000	0	0	0	0	0	0	2	0	0	0	0	0	536
Os01g0138100	2	3	2	1	0	0	1	2	8	2	1	1	981
Os01g0138300	23	28	29	25	21	105	169	94	42	82	21	94	2370
Os01g0138400	1	9	2	2	8	19	7	13	3	12	7	25	2290
Os01g0138451	0	1	0	0	2	0	0	1	0	0	0	6	586
Os01g0138500	105	129	131	61	57	63	86	98	85	108	186	186	1430
Os01g0138600	35	32	33	41	40	33	41	11	32	23	28	17	1656
Os01g0138800	38	32	8	41	10	10	86	27	42	58	15	93	1617
Os01g0138900	2794	2342	1909	1475	1641	1587	1256	1172	1531	731	1292	738	1704
Os01g0139000	50	32	40	42	53	33	37	32	23	36	47	23	642
Os01g0139200	2543	2789	2999	2579	2423	2717	2541	2043	1851	2085	1574	2109	2609
Os01g0139600	0	0	0	0	0	0	0	0	0	0	0	1	1575
Os01g0139700	0	8	15	8	21	10	8	4	7	40	30	22	560
Os01g0139900	0	0	0	0	0	0	0	1	0	0	0	1	717
Os01g0140100	429	533	415	316	465	224	350	504	347	148	315	194	1832
Os01g0140400	57	81	62	103	127	30	45	52	46	15	35	22	3635
Os01g0140500	92	118	137	213	194	187	280	227	180	235	254	242	499
Os01g0140700	401	534	1119	1538	906	2061	1171	1425	612	2144	1650	1813	1510
Os01g0141100	1692	1632	1733	1766	1771	1783	2137	1707	1630	2327	2205	2229	1753
Os01g0141150	44	54	58	51	33	47	46	48	40	66	28	54	1114
Os01g0141600	153	117	81	118	122	130	183	186	212	137	193	128	1671
Os01g0141700	263	254	218	184	186	222	259	263	306	206	188	253	3213
Os01g0141900	276	224	209	247	250	222	156	148	135	110	132	106	2556
Os01g0142100	1292	1199	1002	1057	1069	1127	958	1022	1452	850	1268	930	2073
Os01g0142200	122	157	135	109	125	118	129	162	173	154	137	152	1024
Os01g0142300	617	578	380	333	285	663	146	338	611	204	248	439	1843
Os01g0142500	541	490	591	492	396	433	420	591	684	646	587	665	1794
Os01g0142600	6	5	4	31	21	5	4	3	1	3	2	7	2102
Os01g0142800	390	286	427	551	450	294	402	290	248	375	348	252	3089
Os01g0142875	1118	902	1199	1975	1581	973	1296	852	898	1117	1193	927	1712
Os01g0142950	11	7	10	6	7	9	3	3	13	3	1	2	3883
Os01g0143100	123	127	131	123	122	130	137	191	207	157	198	160	1648
Os01g0143300	25	18	16	37	30	17	38	22	23	43	41	46	1075
Os01g0143350	14	13	12	16	10	5	11	7	6	16	11	13	808
Os01g0143800	396	513	407	676	654	426	982	782	599	445	633	351	1102
Os01g0143900	149	111	146	160	136	176	94	182	65	96	88	86	616
Os01g0144000	293	285	295	272	331	261	264	262	216	195	208	201	1503
Os01g0144100	748	593	529	280	401	391	361	504	648	246	446	224	921
Os01g0144200	15	9	17	12	21	20	26	8	8	11	17	19	1056
Os01g0144300	0	0	0	0	0	0	0	0	0	1	3	0	1430
Os01g0144340	224	192	212	225	222	229	160	165	196	190	200	149	2503
Os01g0144380	10	6	12	20	9	21	5	11	9	15	9	10	4810
Os01g0144500	1	0	0	0	0	0	3	6	3	3	1	0	735
Os01g0144600	210	186	195	236	202	215	234	184	191	191	229	168	1064
Os01g0144700	55	86	60	101	80	64	117	65	59	70	102	53	604
Os01g0144800	1	4	4	7	3	4	3	4	4	4	4	2	802
Os01g0144900	3	0	1	2	7	2	4	6	8	2	2	4	2183
Os01g0145000	0	0	4	0	4	5	0	0	0	2	2	5	336
Os01g0145200	0	0	3	0	2	0	0	1	0	0	0	1	1120
Os01g0145600	0	1	3	0	0	1	0	1	2	0	2	1	898
Os01g0147001	0	0	0	0	0	0	0	1	0	0	0	0	516
Os01g0147200	1001	1060	1145	1102	1041	1175	1216	1128	1173	1441	1338	1188	3103
Os01g0147250	5	1	0	0	1	0	0	0	0	0	0	0	3193
Os01g0147300	33	33	24	27	23	25	17	35	27	25	31	51	1658
Os01g0147600	1	0	1	0	1	1	0	0	0	0	1	1	780
Os01g0147700	237	257	225	268	218	235	257	180	225	196	198	219	2554
Os01g0147800	0	11	16	1	0	2	9	8	10	0	7	1	1908
Os01g0147850	0	2	2	3	0	3	1	1	1	2	0	0	375
Os01g0147900	7810	8256	7183	6357	6753	8022	8077	7888	9400	10168	11402	8699	1052
Os01g0148000	4313	4081	3959	3802	3708	3997	2705	2779	3471	2658	1993	2993	7181
Os01g0148100	348	288	349	341	356	313	301	291	333	286	282	297	2264
Os01g0148400	200	181	225	153	215	181	172	165	142	122	119	113	2583
Os01g0148500	27	31	29	50	47	46	55	45	37	69	37	53	1540
Os01g0148700	403	426	396	441	391	370	454	439	443	460	478	437	1536
Os01g0149200	1	1	1	0	0	0	0	1	1	0	0	1	3883
Os01g0149350	0	0	1	0	0	0	3	0	0	0	1	3	4464
Os01g0149400	93	75	135	193	149	82	91	73	85	103	104	138	657
Os01g0149500	5	1	2	2	5	0	0	1	3	0	3	0	3143
Os01g0149700	1	1	0	0	0	0	0	0	0	0	0	0	3403
Os01g0149750	7	3	2	2	3	4	3	7	3	1	2	10	3162
Os01g0149800	2167	2227	2625	1784	1642	1708	1424	2009	1920	2510	2738	2494	654
Os01g0149900	365	344	320	287	327	437	347	445	766	616	446	902	2793
Os01g0150000	1556	1442	1434	1298	1246	1446	998	1345	1432	1467	1377	1431	3499
Os01g0150100	567	529	574	509	563	669	575	478	496	725	643	639	3166
Os01g0150400	0	0	0	0	0	0	0	0	0	0	1	0	636
Os01g0150500	0	3	0	0	0	0	0	1	0	0	0	0	666
Os01g0150700	25	28	29	23	13	24	39	52	35	46	23	50	1520
Os01g0150800	28	42	41	21	48	21	23	77	40	31	37	13	2408
Os01g0150900	3	30	2	0	4	0	4	19	20	0	2	0	1950
Os01g0150950	0	18	1	0	0	1	0	15	7	0	0	0	1548
Os01g0151100	650	555	525	654	528	662	970	617	634	842	608	866	2505
Os01g0151200	3898	3149	3167	2651	2701	3596	3135	3649	4528	3992	4429	4204	2441
Os01g0151400	1157	824	981	848	745	731	376	624	440	379	352	311	2393
Os01g0151600	301	327	314	456	471	351	390	369	336	376	330	390	1838
Os01g0151700	266	328	269	202	202	312	122	261	290	356	452	349	1428
Os01g0151750	0	0	0	0	0	0	0	0	1	1	0	0	301
Os01g0151900	1	11	3	10	4	3	4	16	13	0	7	1	2360
Os01g0152000	1	1	6	0	3	11	21	21	2	16	43	25	4485
Os01g0152050	1	3	5	0	0	5	15	14	1	38	25	31	3056
Os01g0152300	187	198	173	262	273	90	208	145	157	190	185	191	671
Os01g0152600	23	45	31	18	25	48	28	32	36	24	27	28	3153
Os01g0152687	2	1	0	0	0	0	0	0	1	0	0	2	812
Os01g0152700	38	49	52	47	53	45	48	27	32	37	47	39	280
Os01g0152800	2	2	2	8	2	3	2	1	2	0	0	3	3428
Os01g0152850	40	58	87	60	85	48	12	50	43	12	33	59	3106
Os01g0152900	1728	1026	1610	2014	2198	1864	1419	1139	1531	1795	1858	1526	747
Os01g0152950	35	46	11	4	29	22	32	20	59	29	13	8	1296
Os01g0152951	9	11	3	11	9	6	4	4	4	9	6	13	3895
Os01g0153050	38	35	60	31	42	46	39	32	42	19	22	35	3275
Os01g0153150	1	4	2	2	1	3	3	4	2	1	3	2	5442
Os01g0153200	10	10	10	0	7	13	10	6	1	1	4	3	3431
Os01g0153275	24	17	24	24	32	24	15	22	11	12	5	21	2686
Os01g0153300	899	750	723	927	979	976	574	656	879	871	1088	919	712
Os01g0153400	367	346	282	284	287	296	348	394	502	283	373	250	2218
Os01g0153700	0	2	6	0	0	5	7	0	4	0	5	0	1788
Os01g0153800	1	5	12	4	8	3	17	2	6	2	9	14	1104
Os01g0154250	0	0	2	0	0	0	1	0	1	0	0	0	642
Os01g0154500	0	2	0	0	0	0	0	1	0	3	0	0	1359
Os01g0154600	25	20	15	1	4	15	3	11	9	15	7	21	1035
Os01g0154950	0	0	0	0	0	8	3	3	0	1	0	5	2340
Os01g0155000	0	0	0	0	0	1	7	8	3	3	1	8	1274
Os01g0155200	0	3	3	1	0	3	2	10	5	6	0	17	2551
Os01g0155400	488	471	593	539	496	501	552	583	527	691	538	670	2482
Os01g0155500	675	462	562	423	378	662	1724	797	893	1268	958	1465	3159
Os01g0155600	1214	1156	1112	1234	1251	1180	1374	1243	1122	1325	1445	1203	1706
Os01g0155800	0	0	0	0	0	0	0	0	0	0	0	1	687
Os01g0156300	1	1	0	1	5	4	3	0	3	3	8	9	837
Os01g0157500	0	0	0	0	0	1	0	0	0	0	0	0	708
Os01g0157600	0	0	0	0	0	0	0	0	0	0	3	0	1020
Os01g0157700	0	0	0	0	0	0	0	1	0	0	0	1	699
Os01g0157800	12	7	8	24	21	5	33	23	26	32	35	22	825
Os01g0157900	385	474	520	798	665	806	1217	654	410	964	793	796	1133
Os01g0158000	359	327	353	437	359	322	441	339	311	341	340	337	1864
Os01g0158100	207	187	193	224	181	240	267	277	284	205	318	272	911
Os01g0158200	188	215	275	231	244	252	394	391	345	494	357	526	1749
Os01g0158400	241	216	302	116	122	207	64	131	145	237	225	259	1029
Os01g0158800	0	0	0	0	0	0	0	0	2	0	0	0	722
Os01g0158900	549	471	483	769	745	434	371	257	274	206	189	204	3429
Os01g0159200	113	200	257	294	317	132	205	91	72	32	264	17	746
Os01g0159250	3	3	13	8	7	4	3	0	2	0	4	0	390
Os01g0159300	1039	875	949	1704	1395	1453	1675	1442	1451	2146	1858	2698	2000
Os01g0159400	606	624	635	1013	848	606	813	710	583	577	683	643	2028
Os01g0159600	0	4	0	1	0	0	0	0	0	0	0	0	851
Os01g0159800	24	26	78	52	24	18	147	83	25	86	40	137	1473
Os01g0160100	54	101	69	92	89	131	101	100	48	158	68	168	2095
Os01g0160150	35	82	57	68	74	56	51	49	58	106	28	111	1913
Os01g0160700	1	2	2	5	2	0	0	0	2	0	0	1	3069
Os01g0161000	0	1	0	0	0	3	1	1	1	0	0	0	2007
Os01g0161200	6	10	11	5	3	1	7	7	10	6	3	18	3102
Os01g0161300	75	64	85	17	23	62	39	42	44	77	69	63	3045
Os01g0162001	0	2	0	0	1	0	0	0	0	0	0	1	732
Os01g0162400	0	0	3	4	4	9	1	1	1	2	0	4	946
Os01g0162500	1	13	0	3	7	3	2	0	1	10	0	10	3146
Os01g0163000	1	1	3	0	0	0	5	2	0	0	0	3	3092
Os01g0164400	387	455	388	439	465	446	406	356	373	381	455	369	1450
Os01g0164500	97	109	81	99	116	80	125	115	115	101	49	103	2147
Os01g0164600	1295	1155	1125	675	777	1146	685	939	1129	1013	1030	1067	1430
Os01g0164700	251	241	285	270	283	313	274	299	262	286	293	384	2224
Os01g0164800	2	0	0	1	5	8	0	0	0	1	0	1	1352
Os01g0164900	0	1	2	1	0	2	0	0	0	1	0	1	1528
Os01g0165000	109	175	171	271	281	129	268	171	166	333	238	327	3638
Os01g0165100	9	14	15	25	20	10	12	16	14	32	31	19	1695
Os01g0165200	18	17	17	8	13	13	17	20	14	3	15	11	2918
Os01g0165600	0	1	0	0	0	0	0	2	1	0	1	0	621
Os01g0165800	128	158	115	144	167	105	257	171	138	166	167	158	2635
Os01g0166100	613	572	556	676	692	514	425	432	396	318	391	347	1489
Os01g0166200	14	15	12	15	13	12	7	3	8	6	7	7	846
Os01g0166300	95	95	55	105	102	91	99	94	105	70	104	54	1527
Os01g0166400	3	11	2	17	10	1	3	13	8	2	15	7	2629
Os01g0166500	68	126	82	77	101	69	75	156	93	108	113	104	1078
Os01g0166700	454	335	380	322	262	418	337	417	388	556	551	448	1300
Os01g0166800	89	80	85	74	77	119	58	74	43	67	53	71	2391
Os01g0167100	146	120	171	109	132	159	103	116	114	108	110	97	1579
Os01g0167400	195	179	253	224	325	184	134	140	137	202	248	177	1269
Os01g0167500	1821	2043	1953	1951	1844	1770	1311	1416	1418	1108	1206	992	1692
Os01g0167600	15	36	14	32	29	23	19	18	20	12	16	9	1435
Os01g0167700	10	12	11	9	13	10	4	17	10	9	10	20	3914
Os01g0167750	27	23	23	16	17	19	33	27	31	19	27	20	1927
Os01g0167800	94	88	160	157	199	140	87	120	125	108	124	147	3346
Os01g0167900	35	36	53	43	49	55	81	58	56	86	55	92	1852
Os01g0168100	1645	1616	1763	1792	1431	1877	1856	1880	1985	2794	2214	2613	2182
Os01g0168200	272	257	436	483	330	369	338	383	414	547	535	629	1524
Os01g0168300	176	207	169	146	183	164	221	193	218	194	202	169	1280
Os01g0168400	79	81	50	58	60	48	76	64	73	33	56	46	1928
Os01g0168450	322	283	199	222	271	286	213	231	252	144	189	154	1686
Os01g0168500	383	328	435	334	308	370	337	367	319	433	404	423	1729
Os01g0168600	241	258	271	182	248	250	272	395	295	210	203	235	2743
Os01g0168800	84	103	126	55	72	77	48	85	64	22	61	10	1313
Os01g0168850	71	65	103	52	69	76	28	53	44	18	54	10	804
Os01g0169400	1	3	2	0	0	2	0	2	6	0	3	6	1324
Os01g0169500	1144	1072	1178	1196	1023	929	1021	958	1089	876	710	962	5996
Os01g0169800	857	608	535	381	626	1188	450	361	505	288	418	352	2326
Os01g0169900	932	1023	931	999	904	1008	961	912	878	982	976	826	2231
Os01g0170000	129	140	157	62	69	167	204	266	254	299	383	309	1218
Os01g0170051	1313	1373	1886	582	799	1789	1424	2502	2647	3045	2731	3020	2390
Os01g0170100	72	69	98	106	94	102	86	75	71	66	67	53	2186
Os01g0170300	71	202	105	319	215	55	56	115	102	55	41	36	4091
Os01g0170500	5	10	0	11	12	1	8	17	8	0	1	0	1943
Os01g0170600	484	505	472	437	520	982	534	498	496	1078	1252	1117	2802
Os01g0170700	2	11	5	5	5	7	7	6	12	4	5	5	2320
Os01g0170800	41	55	42	55	37	52	49	39	56	35	28	47	2812
Os01g0170900	42	79	44	25	40	73	7	65	96	44	90	90	1003
Os01g0171000	401	501	265	301	251	270	228	350	468	104	194	132	2562
Os01g0171100	7	11	3	7	5	5	3	1	5	3	1	4	1706
Os01g0171200	0	1	1	0	0	0	0	0	0	0	0	0	2936
Os01g0171800	939	725	880	625	688	984	628	942	983	1158	1005	1371	1739
Os01g0172000	296	320	319	311	341	350	312	279	251	321	270	276	1737
Os01g0172100	591	530	727	351	384	544	261	508	718	1070	830	1312	1652
Os01g0172200	283	282	281	287	376	300	265	306	285	269	300	306	2923
Os01g0172300	236	203	212	169	217	220	255	234	189	217	212	180	1179
Os01g0172400	6049	6173	7032	6713	6446	6219	5851	4872	4111	5424	3886	5000	2850
Os01g0172600	251	274	338	179	200	240	168	228	215	260	306	138	1675
Os01g0172701	800	649	876	661	570	847	504	523	716	719	1003	813	4690
Os01g0172800	627	614	567	605	627	516	430	406	468	355	498	295	822
Os01g0172900	0	0	0	1	0	0	0	0	0	1	0	1	888
Os01g0173100	300	313	419	465	388	356	492	521	520	657	601	529	704
Os01g0173600	5	0	0	0	5	9	0	3	2	0	8	0	1019
Os01g0173900	750	746	604	817	835	1348	1790	1695	1697	2882	1557	2992	5017
Os01g0174000	77	92	96	76	81	80	134	196	196	259	350	284	1047
Os01g0174100	9	10	13	7	6	3	4	5	4	9	7	8	704
Os01g0174300	63	88	113	135	121	70	144	91	114	113	142	112	1401
Os01g0174400	2	1	0	2	0	0	2	6	0	2	1	1	3068
Os01g0174500	7	10	7	4	16	12	8	10	6	8	14	3	1183
Os01g0174700	63	63	96	42	78	50	26	63	93	54	75	70	1974
Os01g0174900	36	50	34	53	44	50	47	49	35	53	47	48	895
Os01g0175000	527	589	595	576	500	531	718	751	602	758	781	676	1452
Os01g0175100	2718	1605	1954	4851	6379	5102	5068	2805	1483	4477	5783	2425	887
Os01g0175400	41	41	72	95	79	56	63	44	32	48	48	51	3374
Os01g0175500	42	22	27	21	46	38	52	54	47	42	34	36	1614
Os01g0175600	0	1	0	1	0	1	1	1	13	8	0	10	2331
Os01g0175633	0	0	2	0	1	0	0	1	4	4	1	6	2004
Os01g0175700	36	11	26	2	7	46	18	73	368	61	50	155	2138
Os01g0175733	7	3	3	0	1	5	2	16	61	6	9	22	1968
Os01g0175850	3	32	5	25	30	19	58	57	500	41	31	234	1480
Os01g0176000	0	2	2	1	1	4	18	54	49	67	43	75	1807
Os01g0176050	15	24	17	25	12	51	133	411	459	559	188	677	1413
Os01g0176100	11	9	16	7	14	12	30	32	36	24	22	43	1506
Os01g0176150	0	2	5	1	1	2	6	6	5	2	10	10	411
Os01g0176200	11	10	21	23	13	24	60	29	85	76	44	120	1725
Os01g0176300	14	20	5	25	26	16	28	5	18	20	5	28	2728
Os01g0176400	329	533	267	370	615	282	164	300	400	73	286	177	2080
Os01g0176500	2	5	8	0	7	4	0	19	14	11	3	13	2807
Os01g0176700	92	123	163	116	136	128	117	69	113	76	132	76	2113
Os01g0176751	54	45	79	42	70	64	48	22	42	41	53	40	986
Os01g0176800	0	1	0	0	0	0	0	0	0	0	0	0	3603
Os01g0177100	27	18	19	9	15	13	8	17	13	14	9	13	3500
Os01g0177200	652	622	677	737	676	694	643	629	674	680	589	599	2909
Os01g0177400	15	6	7	7	9	10	0	5	39	11	7	18	1113
Os01g0177500	84	62	52	24	30	32	7	15	74	22	36	79	842
Os01g0177900	42	74	52	50	65	40	36	48	81	53	40	45	4849
Os01g0178000	1102	714	919	1186	1206	1558	887	1038	1192	1119	1080	1278	2877
Os01g0178100	380	247	388	333	314	301	196	248	247	229	206	256	1782
Os01g0178200	220	185	189	186	180	202	135	121	131	164	137	144	1715
Os01g0178300	102	63	63	63	71	76	63	70	72	59	104	67	539
Os01g0178400	223	185	228	152	110	165	66	77	133	82	100	80	845
Os01g0178500	2227	1989	2347	1698	1901	1969	1908	1561	1595	1476	2209	1499	1118
Os01g0178700	50	31	52	35	41	48	66	62	65	97	45	61	2442
Os01g0178850	1	0	0	0	0	0	0	2	0	0	0	0	277
Os01g0178900	5	35	55	61	40	74	46	61	36	91	51	51	1681
Os01g0179000	207	199	215	707	600	299	299	253	197	237	323	107	1725
Os01g0179200	272	297	269	367	340	296	248	299	288	393	341	312	1340
Os01g0179300	787	765	787	1037	1015	885	979	897	868	983	1072	911	1557
Os01g0179400	879	872	1048	960	914	816	724	745	961	706	631	926	7014
Os01g0179500	1193	998	1193	1013	1002	992	797	838	1020	1115	690	1086	5471
Os01g0179600	2366	4462	3472	2643	3029	4245	9846	37993	98475	51600	78727	96318	1598
Os01g0179700	387	449	384	491	461	452	506	530	474	654	614	589	1003
Os01g0179800	3964	3962	3182	2417	2004	4390	964	2547	5932	2434	3024	5711	1914
Os01g0179901	2	0	0	0	0	0	0	0	2	1	0	0	896
Os01g0180000	32	52	36	209	159	38	90	19	49	24	66	28	2206
Os01g0180050	37	44	31	191	127	34	57	18	45	32	43	19	885
Os01g0180300	1070	819	220	815	681	689	724	1121	1162	723	1023	687	2910
Os01g0180400	25	22	23	83	71	21	24	22	34	9	4	19	1688
Os01g0180600	54	52	63	47	43	40	26	55	34	26	44	37	4017
Os01g0180700	23	16	19	25	15	29	18	14	28	11	21	23	1966
Os01g0180800	958	1221	1163	1122	1220	1062	1107	1201	1468	2158	1637	1947	3136
Os01g0180850	506	487	587	502	585	428	245	305	623	744	347	780	2545
Os01g0181000	187	207	244	165	201	217	201	189	194	203	261	186	1852
Os01g0181033	0	2	0	0	0	0	0	0	0	0	0	0	366
Os01g0181166	6	2	2	0	2	3	3	3	5	4	4	2	560
Os01g0181300	23	46	16	39	20	18	25	40	37	4	20	9	815
Os01g0182100	6	7	22	13	2	6	10	10	9	13	9	11	1683
Os01g0182200	1087	939	831	918	916	1064	947	1042	996	943	1061	930	1125
Os01g0182300	122	122	59	42	59	50	55	112	69	23	36	30	742
Os01g0182400	68	74	82	84	80	75	48	55	71	115	77	111	2034
Os01g0182500	59	78	67	129	127	110	103	88	89	93	130	145	1153
Os01g0182600	20970	15492	13617	12962	16654	11834	6638	4766	6094	2033	3208	2274	4405
Os01g0182700	14	11	4	8	11	5	9	17	10	8	23	4	1204
Os01g0182832	1486	1549	1509	1412	1429	1167	1259	1215	1438	938	675	1077	12243
Os01g0183100	101	172	111	217	186	114	205	212	215	139	156	136	2073
Os01g0183300	31	23	20	25	25	31	41	34	51	27	56	46	2292
Os01g0183400	1	1	0	0	0	0	0	1	1	0	0	0	767
Os01g0183500	0	0	0	1	0	0	1	0	0	0	0	0	803
Os01g0183600	118	95	134	79	74	109	46	131	116	109	96	81	1788
Os01g0183633	174	100	159	115	137	119	100	116	111	137	110	114	1478
Os01g0183800	914	725	809	808	665	901	1121	832	731	798	788	841	1788
Os01g0183850	11	4	7	8	7	15	25	15	28	8	4	22	501
Os01g0183950	0	0	2	0	0	5	11	4	0	4	0	0	382
Os01g0184000	93	90	78	106	84	66	121	87	99	73	62	65	1745
Os01g0184100	0	18	2	4	7	1	0	1	1	2	0	3	807
Os01g0184200	0	0	0	0	0	0	0	0	1	0	0	0	4153
Os01g0184500	181	268	160	346	232	182	379	358	325	157	261	141	2147
Os01g0184700	16	18	11	10	25	15	26	28	10	19	37	17	1283
Os01g0184800	144	146	175	175	197	185	182	167	138	233	200	275	1067
Os01g0184900	1864	1939	1946	2121	1872	2058	2355	2016	1856	2091	2045	2138	2507
Os01g0185100	0	0	2	0	1	0	0	0	0	0	2	3	794
Os01g0185200	1606	1531	1566	1274	1272	1385	1119	1065	1203	1409	1227	1290	2790
Os01g0185250	2	9	5	9	12	8	11	7	22	11	2	10	986
Os01g0185300	1992	2254	1771	2891	3044	2527	2987	3464	3561	4883	4532	5000	1591
Os01g0185400	604	624	623	685	702	632	762	594	614	691	662	678	2642
Os01g0185500	141	120	135	67	115	83	64	82	107	69	73	76	3038
Os01g0185900	19	20	25	32	23	40	112	30	18	22	7	29	1854
Os01g0186000	22	28	13	15	37	20	25	20	21	21	21	22	707
Os01g0186200	1435	1198	1256	1230	1262	1256	510	490	571	355	501	545	1630
Os01g0186400	20	30	1	34	79	63	3	18	6	0	25	4	4914
Os01g0186600	1	0	1	2	0	48	86	53	6	23	1	35	979
Os01g0186700	714	703	837	700	706	680	502	696	752	890	685	836	2117
Os01g0186900	112	92	85	52	96	35	146	96	112	66	61	88	1523
Os01g0186950	1618	1124	1576	985	1702	896	4432	2516	2089	1660	2223	1862	1074
Os01g0187000	35	28	30	30	36	34	34	20	24	18	34	31	1302
Os01g0187300	23	162	58	124	101	74	31	23	15	21	23	14	4601
Os01g0187400	1531	1363	1788	1165	1342	1508	1488	1562	1560	1517	1090	1687	4969
Os01g0187500	500	429	440	310	315	405	302	300	403	303	284	386	2220
Os01g0187600	0	1	0	0	0	0	0	0	0	0	0	0	1799
Os01g0187900	266	277	349	329	287	366	498	221	231	313	332	347	1432
Os01g0188100	437	507	668	1103	928	1849	1891	2612	2765	3352	3798	4080	1645
Os01g0188200	1200	1109	1505	1070	1108	1593	949	796	1047	1078	837	1123	4127
Os01g0188400	5320	6488	8299	4541	4788	7037	6252	7662	8307	10300	8357	11231	2259
Os01g0188525	64	64	73	54	42	54	52	44	73	70	42	90	1569
Os01g0188900	893	926	559	855	1010	740	874	982	994	453	892	427	2410
Os01g0189700	1	0	0	0	0	0	0	0	0	0	2	0	3389
Os01g0189800	163	141	155	143	136	161	172	178	115	198	154	170	1865
Os01g0190000	766	650	619	411	430	623	685	507	653	573	659	632	1050
Os01g0190300	403	447	523	549	485	319	302	245	267	315	300	203	2363
Os01g0190400	23	25	26	27	30	30	27	28	27	24	24	16	2056
Os01g0190500	2	5	1	0	2	0	0	2	6	4	2	1	1833
Os01g0191000	54	28	19	33	42	24	44	34	23	21	35	28	2439
Os01g0191100	414	635	488	774	638	576	936	1005	818	864	939	773	693
Os01g0191200	6328	6000	3018	3086	3042	3022	2941	3624	4917	308	2588	479	1307
Os01g0191300	624	521	511	402	411	505	300	499	550	305	352	328	5597
Os01g0191400	0	2	1	0	0	0	0	0	0	0	0	0	2838
Os01g0191500	1137	1364	1170	1226	1172	1285	1465	1429	1615	1834	1484	1580	2010
Os01g0191700	1382	1295	1399	1290	1400	1498	2563	2163	2208	2858	2165	4015	1997
Os01g0191800	2	3	1	0	5	4	1	4	8	9	2	10	1276
Os01g0191900	529	429	611	417	484	491	400	265	247	243	346	227	1183
Os01g0192000	239	674	305	459	486	245	475	480	500	95	430	96	1991
Os01g0192101	757	1807	1043	1495	1524	756	1107	1262	1304	290	1031	276	1660
Os01g0192300	471	512	618	761	621	406	261	251	288	278	212	286	1474
Os01g0192401	25	21	23	27	37	11	26	17	18	18	11	11	760
Os01g0192500	11	7	6	4	11	3	10	7	6	4	4	3	774
Os01g0192550	0	0	0	0	0	0	1	0	1	0	0	0	1273
Os01g0192600	90	126	98	152	142	128	68	178	172	114	141	108	1480
Os01g0192900	16	33	40	3	20	29	2	4	11	7	15	13	1643
Os01g0193250	1	0	1	0	0	1	0	0	0	0	0	1	501
Os01g0193400	19	24	16	6	9	14	16	16	11	23	15	22	3183
Os01g0193500	98	85	96	57	76	90	74	98	97	90	78	70	1625
Os01g0193600	36	63	34	45	52	41	76	62	85	70	83	67	2408
Os01g0193700	27	44	27	33	34	35	41	50	35	28	60	52	1797
Os01g0193900	241	241	231	267	270	272	229	196	242	304	239	284	4004
Os01g0194000	740	688	604	514	405	708	1359	1113	1011	863	947	995	2902
Os01g0194200	28	35	29	36	53	45	72	54	45	86	73	62	1920
Os01g0194300	272	307	316	483	426	600	980	711	398	924	511	835	2154
Os01g0194600	48	71	172	66	29	45	96	75	55	162	224	57	672
Os01g0195000	552	615	789	662	726	607	560	772	666	710	643	631	2424
Os01g0195200	67	93	68	77	103	30	33	60	88	22	31	37	4260
Os01g0195300	3	4	13	8	10	15	128	111	193	96	124	207	560
Os01g0195400	433	942	422	586	511	415	411	1139	545	171	620	129	1287
Os01g0195500	479	517	495	505	459	512	490	528	485	528	585	541	1047
Os01g0195801	0	0	0	0	0	0	0	0	1	0	0	0	870
Os01g0196300	329	205	273	240	258	457	266	200	149	280	150	368	1901
Os01g0196500	128	146	126	132	125	125	160	147	140	193	214	176	1127
Os01g0196600	136	189	157	150	143	138	159	100	177	157	172	164	3189
Os01g0196800	5	4	2	0	4	1	0	0	1	0	1	1	2923
Os01g0197150	146	138	137	120	141	116	155	100	138	102	173	112	1678
Os01g0197200	437	477	432	422	394	475	404	389	492	400	456	430	2233
Os01g0197350	792	675	725	991	858	862	682	524	615	586	705	529	1186
Os01g0197450	11	10	10	4	7	8	7	6	10	16	3	3	2110
Os01g0197500	180	181	220	155	197	251	208	223	246	262	330	273	1645
Os01g0197700	7	1	1	12	5	65	40	14	15	122	27	113	2147
Os01g0197900	1	2	1	3	5	4	18	10	15	11	8	10	1749
Os01g0198000	46	36	31	21	42	30	21	29	40	31	23	31	4013
Os01g0198200	1537	1248	1497	1203	1321	1437	1080	1065	1046	1089	1037	1120	2486
Os01g0198250	163	106	104	101	122	130	74	89	81	82	64	89	1327
Os01g0198500	5	15	4	15	19	5	15	9	21	4	12	4	1103
Os01g0198702	10	6	1	3	5	2	4	8	4	6	10	6	1238
Os01g0198900	7630	5087	3928	3200	3133	6647	707	1429	2117	3016	3369	3125	1052
Os01g0199300	1	0	4	0	0	3	0	3	0	0	2	2	893
Os01g0199400	591	585	702	758	475	811	680	914	999	998	828	1085	2538
Os01g0199700	88	24	27	65	72	67	48	24	45	44	42	23	708
Os01g0199900	429	469	393	398	347	337	436	308	456	322	407	332	2320
Os01g0200000	387	340	423	450	405	318	263	299	284	359	357	334	1444
Os01g0200150	18	22	25	24	25	19	12	25	18	21	17	33	739
Os01g0200200	0	3	5	0	4	0	0	0	0	0	1	0	523
Os01g0200300	92	73	60	124	106	75	38	77	92	29	56	78	2888
Os01g0200350	37	21	12	50	40	19	18	18	33	12	16	23	2482
Os01g0200400	23	44	48	61	90	61	37	36	42	36	21	34	1166
Os01g0200500	149	139	171	207	163	148	211	176	157	200	215	192	1453
Os01g0200600	0	0	0	0	0	1	2	0	0	0	0	0	896
Os01g0200700	75986	51845	60393	38060	45930	64214	108852	96864	93579	108400	103463	114341	565
Os01g0201000	550	459	552	466	430	557	402	462	490	419	456	478	3150
Os01g0201100	193	170	187	253	231	445	578	293	161	361	233	409	1753
Os01g0201200	2603	1711	2419	938	1049	1500	703	1205	1743	1591	1263	1845	3146
Os01g0201250	6	6	7	8	10	3	5	4	8	8	5	4	1139
Os01g0201275	9	20	12	9	18	7	14	11	9	9	22	9	704
Os01g0201400	0	0	1	0	0	0	0	0	0	0	0	0	890
Os01g0201600	0	0	0	2	0	0	1	0	0	0	1	0	1184
Os01g0201700	5	8	1	11	13	3	8	3	8	7	10	1	1510
Os01g0201800	754	577	960	710	1129	759	544	677	577	517	324	556	5327
Os01g0201850	0	0	0	1	0	0	1	0	0	1	0	0	7294
Os01g0202500	2432	1568	1711	2270	3925	1919	601	438	337	97	287	82	1440
Os01g0202700	0	0	0	0	0	0	0	0	0	0	1	0	531
Os01g0202800	22	13	20	12	22	14	15	15	7	5	17	3	821
Os01g0203000	768	728	839	928	1011	1047	993	746	670	836	932	814	1868
Os01g0203300	42	47	32	37	32	29	45	45	35	22	25	33	1847
Os01g0203400	51	51	51	63	59	89	15	26	24	32	49	47	808
Os01g0203800	53	35	35	44	52	55	39	36	47	73	34	76	2209
Os01g0203900	510	418	506	558	484	616	531	524	542	752	600	940	3238
Os01g0204000	54	71	35	66	44	68	56	60	67	59	60	68	2637
Os01g0205100	214	144	227	191	217	194	199	200	204	219	201	215	1867
Os01g0205200	31	36	16	18	14	34	54	56	7	45	102	18	2008
Os01g0205300	450	295	320	219	222	335	152	244	265	248	403	289	1086
Os01g0205500	579	682	584	892	700	665	899	1015	811	983	1001	925	873
Os01g0205600	76	60	78	67	63	85	94	56	50	75	73	104	877
Os01g0205700	648	560	595	706	764	646	602	601	589	626	719	627	1907
Os01g0205900	0	0	0	0	0	0	2	5	4	0	0	0	1258
Os01g0206200	28	39	54	69	61	36	82	44	65	69	71	51	1026
Os01g0206300	3	0	3	0	0	6	0	2	1	1	3	1	1536
Os01g0206600	49	55	70	64	65	78	78	80	70	62	102	65	481
Os01g0206650	3	1	3	1	0	0	0	1	1	2	1	3	2147
Os01g0206700	1666	1315	1844	621	516	508	256	552	747	542	319	915	1922
Os01g0206800	6	11	6	2	3	6	4	12	16	6	5	4	2859
Os01g0207001	9	9	15	11	7	6	10	5	23	13	7	6	2331
Os01g0207200	77	85	58	33	37	40	22	38	73	18	27	27	2273
Os01g0207400	1148	1170	735	566	676	796	641	920	928	623	1101	510	980
Os01g0207500	3	4	3	2	5	1	2	1	2	0	0	2	2040
Os01g0207600	27	44	30	25	34	21	27	40	23	10	24	34	1839
Os01g0207900	20	22	12	13	11	13	15	28	18	14	15	16	1263
Os01g0208000	14	0	0	0	0	10	0	0	0	0	0	0	632
Os01g0208400	31	23	12	81	101	33	4	69	9	0	1	0	2056
Os01g0208600	1172	1062	1082	940	1059	1053	742	901	869	907	646	888	4756
Os01g0208700	5934	3538	3352	1936	2115	3705	1671	1955	4386	2290	2130	3022	3494
Os01g0208800	3705	2075	2110	1124	1399	2542	1237	1390	2964	1623	1802	2013	1535
Os01g0209000	389	398	341	372	356	301	462	321	396	346	373	349	2227
Os01g0209150	0	2	1	0	0	0	0	0	0	0	0	0	687
Os01g0209200	53	78	54	90	70	67	95	55	83	105	82	78	1213
Os01g0209400	355	303	318	287	275	293	256	298	303	280	271	339	1558
Os01g0209500	1	1	0	0	0	0	0	0	1	0	0	0	2962
Os01g0209566	1	0	0	0	0	0	0	1	0	0	0	0	1186
Os01g0209700	10	5	5	16	11	13	61	15	17	36	17	50	1853
Os01g0209750	14	5	5	25	13	12	55	14	20	43	18	71	911
Os01g0209800	63	47	89	31	71	242	233	190	69	179	165	199	2112
Os01g0209901	784	553	959	471	577	2505	1618	1523	685	1883	1762	1834	1863
Os01g0210200	0	0	0	0	0	0	0	0	0	0	0	2	588
Os01g0210300	0	0	1	0	0	0	2	3	0	0	0	0	1007
Os01g0210400	1	3	0	0	1	3	1	9	3	0	3	2	1500
Os01g0210500	598	560	704	607	452	709	1294	1325	1580	1909	2556	1652	952
Os01g0210550	179	136	180	143	117	198	247	333	424	478	503	500	459
Os01g0210600	3117	3333	3915	3084	3054	4378	2017	2178	2256	2961	3208	2969	957
Os01g0210700	63	58	88	74	97	77	62	51	34	55	56	75	4228
Os01g0210750	79	89	90	67	73	70	60	70	46	73	59	61	3267
Os01g0210800	58	36	29	50	42	39	18	32	39	45	21	37	2211
Os01g0210900	75	44	36	15	20	40	7	18	30	10	12	13	1809
Os01g0211000	0	0	0	0	0	0	0	1	0	0	0	0	1569
Os01g0211200	0	3	1	0	0	0	0	0	1	0	0	0	1515
Os01g0211600	185	202	251	96	154	209	267	244	167	257	261	209	1509
Os01g0211800	5	2	12	8	12	5	14	14	7	10	12	13	1483
Os01g0212000	2	2	3	8	7	1	4	3	1	2	10	3	627
Os01g0212100	448	468	492	447	458	445	663	515	553	445	475	454	2905
Os01g0212400	665	772	1087	1390	1158	771	520	462	470	405	386	359	2022
Os01g0212500	1	0	0	0	0	0	0	0	1	0	1	0	1339
Os01g0212700	3	5	7	10	24	4	6	2	3	3	5	4	1044
Os01g0212900	2	1	2	0	1	1	0	2	0	0	0	0	945
Os01g0213100	2	0	12	0	0	0	2	1	0	0	0	2	1179
Os01g0213350	0	2	1	0	4	4	6	0	0	3	3	4	4087
Os01g0213400	96	125	159	200	248	291	282	167	94	225	170	203	958
Os01g0213800	12	14	14	8	9	0	15	13	20	1	9	6	2293
Os01g0214001	228	346	147	239	175	126	161	233	212	48	146	63	2350
Os01g0214200	283	361	601	680	493	305	823	578	366	792	735	613	1016
Os01g0214300	646	695	661	681	745	716	555	589	553	596	552	582	2243
Os01g0214400	229	217	169	267	239	255	418	286	293	267	291	232	1645
Os01g0214500	59	86	291	294	197	94	331	126	82	138	112	211	540
Os01g0214600	529	2143	409	595	848	342	297	1316	1248	228	465	206	1544
Os01g0214800	1988	2260	3567	1879	1613	2201	1968	2708	2224	3353	2167	3515	2934
Os01g0214901	1	3	0	0	0	0	0	0	2	1	0	1	1039
Os01g0215000	0	0	0	0	0	0	0	1	0	0	0	0	1294
Os01g0215100	0	1	0	0	0	0	0	0	0	0	0	0	372
Os01g0215500	25	143	8	11	13	26	10	160	77	1	4	2	1622
Os01g0215700	11	45	12	1	8	8	6	41	29	0	10	0	1691
Os01g0215725	1	10	1	1	1	1	1	13	11	0	1	0	1085
Os01g0216000	0	34	1	19	1	9	11	67	12	4	9	7	1531
Os01g0216150	0	12	2	6	3	8	0	18	1	1	0	5	1035
Os01g0216300	12	80	82	74	69	24	82	109	111	3	25	3	1726
Os01g0217000	88	96	107	103	115	74	89	81	75	52	89	53	1653
Os01g0217050	4	30	31	19	24	5	14	32	21	14	7	14	1024
Os01g0217100	15	20	12	16	26	1	15	7	18	0	10	2	1278
Os01g0217500	10	32	16	8	2	55	29	106	37	58	49	33	1474
Os01g0217800	184	186	199	164	188	174	236	202	190	204	172	205	2467
Os01g0217900	2968	2743	2695	2316	2597	2417	2184	2218	2667	2194	1596	2453	6859
Os01g0218100	59	96	110	156	55	132	354	448	121	434	191	599	2088
Os01g0218200	1	3	2	3	8	2	2	4	1	2	0	7	2657
Os01g0218350	1	5	6	19	10	11	17	8	28	9	16	29	2614
Os01g0218500	5	4	8	9	13	4	15	26	12	19	27	39	3242
Os01g0218700	1662	1275	1476	1283	1383	1346	1411	1351	1925	1616	1697	1917	2983
Os01g0218800	549	490	474	384	412	471	523	508	588	453	471	508	3735
Os01g0218900	354	333	296	350	307	386	286	256	239	220	228	230	2071
Os01g0219000	63	47	51	75	84	54	75	56	71	51	73	77	966
Os01g0219100	79	83	105	75	87	90	82	56	72	73	95	66	2813
Os01g0219300	85	56	228	59	79	40	67	118	148	75	101	85	1218
Os01g0220200	1158	1509	2218	974	990	1356	3625	3737	3493	3418	3561	3931	2039
Os01g0220300	166	177	197	262	191	265	433	330	299	482	498	364	794
Os01g0220400	136	156	153	141	115	265	362	299	193	333	315	308	487
Os01g0220500	0	0	0	0	0	0	0	1	0	0	0	0	847
Os01g0220700	35	47	36	4	13	23	3	24	24	15	27	51	1332
Os01g0221000	381	354	450	230	188	365	165	184	208	161	176	136	482
Os01g0221100	1375	1435	1404	846	853	1438	415	602	848	531	430	576	4111
Os01g0221300	105	143	105	103	115	109	97	94	99	70	80	77	1868
Os01g0221400	9	37	23	8	22	40	34	50	40	77	61	85	240
Os01g0221500	214	163	137	141	139	123	88	87	101	88	78	71	2143
Os01g0221600	275	683	284	122	162	267	98	133	242	226	66	278	1845
Os01g0221700	1070	931	544	626	800	819	1000	1212	1391	986	1557	910	1703
Os01g0221900	185	147	131	135	190	190	174	199	206	110	153	116	2113
Os01g0222001	1	0	1	2	0	0	1	0	1	1	0	2	1505
Os01g0222300	0	2	2	0	0	1	1	1	1	0	4	0	1453
Os01g0222500	55	64	75	76	58	75	85	71	67	101	93	78	1212
Os01g0222600	4450	3185	3597	3276	2800	4050	2368	1921	1650	2159	2711	1744	560
Os01g0222700	354	272	329	287	345	315	257	212	199	304	248	243	2765
Os01g0223200	466	575	658	228	229	406	549	585	528	605	515	597	1707
Os01g0223300	12	21	32	21	11	31	30	21	15	15	15	20	2228
Os01g0223500	485	523	517	373	379	426	629	539	573	496	594	519	3044
Os01g0223700	652	550	641	477	510	571	314	354	374	312	337	403	4728
Os01g0223900	155	159	256	222	188	177	40	44	51	83	56	63	2637
Os01g0224000	20	30	43	70	37	29	9	20	9	16	14	16	2418
Os01g0224100	18	32	30	81	76	57	37	13	35	38	36	45	1816
Os01g0224166	3	8	4	8	5	5	7	10	8	5	8	6	823
Os01g0224200	0	3	0	6	0	0	0	0	0	1	1	0	768
Os01g0224300	22	20	12	26	25	30	12	16	20	19	18	22	692
Os01g0224400	109	120	127	135	135	115	140	136	142	185	173	274	1867
Os01g0224500	174	217	182	202	241	210	233	193	233	232	251	207	999
Os01g0224700	144	177	104	127	95	96	30	43	50	66	58	57	1888
Os01g0225000	41	69	94	92	78	35	67	151	525	584	576	930	1120
Os01g0225100	2002	1459	1737	1270	1322	1762	1307	1210	1329	1564	1551	1546	3420
Os01g0225200	528	456	445	467	513	458	468	468	463	433	538	467	4699
Os01g0225400	231	255	160	152	176	151	399	346	405	285	459	325	1480
Os01g0225500	1	0	0	0	0	0	0	0	0	0	2	0	1517
Os01g0225550	2	42	0	68	15	0	1	2	4	11	1	8	1147
Os01g0225600	0	0	0	3	0	0	0	0	0	0	0	0	636
Os01g0226200	14	48	25	99	130	20	35	92	32	2	42	5	1568
Os01g0226300	132	192	143	146	160	97	85	153	130	129	149	135	1312
Os01g0226400	0	1	0	1	1	0	0	0	0	0	0	3	2912
Os01g0226450	0	0	0	0	4	0	0	1	0	0	1	0	2696
Os01g0226500	190	143	152	177	218	160	166	142	141	131	126	144	3934
Os01g0226600	92	114	195	104	129	145	191	334	326	406	391	562	2776
Os01g0226666	0	2	2	9	9	0	6	5	0	2	1	0	1262
Os01g0226700	6	29	14	117	60	10	21	27	5	8	15	5	982
Os01g0227100	2717	2012	2948	2649	2700	2580	2534	2213	2004	2657	2891	2450	2135
Os01g0227200	553	538	479	482	493	456	316	460	539	542	481	473	2957
Os01g0227250	140	140	129	133	154	136	139	180	201	181	216	185	1677
Os01g0227300	936	952	991	772	692	1044	693	918	924	1662	1319	1468	1187
Os01g0227350	105	111	154	90	70	137	113	213	195	193	147	275	1262
Os01g0227400	54	26	10	8	34	22	57	8	0	76	0	0	934
Os01g0227500	824	475	697	495	365	570	280	306	247	417	233	460	1888
Os01g0227700	1037	631	940	575	824	827	365	200	133	194	246	297	1702
Os01g0227800	952	806	673	622	637	849	411	349	405	286	509	383	1849
Os01g0228300	226	282	235	241	242	245	283	341	289	307	348	339	1013
Os01g0228400	555	685	704	652	580	1224	1136	1326	1567	1489	1760	1587	2449
Os01g0228450	2859	3304	3472	3094	2567	5896	5456	6122	7456	7075	7834	8257	1901
Os01g0228500	2	4	1	15	10	0	0	1	1	10	12	3	1151
Os01g0228600	1797	1501	1890	1089	1256	1831	1600	2156	2398	2826	3067	3069	1394
Os01g0228800	70	73	63	83	76	78	72	88	79	65	51	84	2644
Os01g0228901	7	7	3	8	9	6	3	7	9	3	1	12	3796
Os01g0229000	5	8	5	5	7	5	7	4	8	6	11	7	1170
Os01g0229100	151	207	178	250	226	183	202	199	248	210	212	230	2178
Os01g0229200	1721	1953	1888	1910	1986	1938	2231	1896	1926	2026	1998	1921	2597
Os01g0229250	68	98	80	87	111	92	72	55	92	85	41	96	1342
Os01g0229300	180	157	193	182	171	154	141	130	144	182	133	158	4343
Os01g0229400	116	110	109	101	118	106	106	104	142	43	106	56	1264
Os01g0229500	539	331	500	227	249	361	199	174	217	212	245	219	2259
Os01g0229700	0	0	1	0	1	3	0	0	1	0	0	0	1425
Os01g0229900	210	181	200	158	194	167	149	152	162	161	123	149	2954
Os01g0230200	141	137	197	149	158	152	186	167	188	225	179	265	1865
Os01g0230800	15	15	10	11	20	10	20	10	9	2	4	5	1022
Os01g0231000	2045	2437	2080	1812	1960	2019	1282	2180	1799	1421	1558	1168	1291
Os01g0231500	975	927	1103	838	884	962	631	719	856	897	749	960	4205
Os01g0231700	296	377	346	400	342	326	488	524	466	483	534	467	705
Os01g0231800	64	87	87	29	38	46	67	78	88	67	50	33	1420
Os01g0231900	578	645	708	550	514	649	695	653	712	668	820	625	2557
Os01g0231950	518	425	424	323	355	672	102	235	331	332	461	297	610
Os01g0232000	51	56	38	34	22	48	7	25	27	21	23	14	756
Os01g0232100	18	25	54	49	35	11	7	28	22	9	20	19	1057
Os01g0232200	0	0	0	1	0	0	0	0	0	0	0	0	1578
Os01g0232300	416	467	358	505	468	345	525	385	467	321	374	317	4406
Os01g0232400	885	910	1020	875	974	933	840	909	861	1229	870	1131	2652
Os01g0232450	123	127	124	107	132	110	82	71	112	125	66	140	966
Os01g0232500	605	497	676	528	533	687	666	559	517	613	508	624	1702
Os01g0232550	244	206	267	214	213	313	346	237	232	292	339	237	729
Os01g0232700	944	993	745	819	810	768	1039	1065	1087	932	1069	861	1776
Os01g0232800	1140	1237	1173	1377	1351	1074	1175	1178	1087	841	992	859	1908
Os01g0233000	5621	5019	5408	5151	5485	4638	2937	3307	2872	3660	3144	3077	1241
Os01g0233100	0	2	4	8	8	6	7	4	2	9	1	5	1594
Os01g0233400	1	1	1	1	0	0	0	0	0	0	0	0	977
Os01g0233500	27	29	26	22	26	25	18	29	11	16	15	17	2073
Os01g0233800	0	1	2	2	0	0	1	1	1	0	0	1	2064
Os01g0233850	2	0	0	0	0	0	3	0	3	0	1	0	849
Os01g0233900	44	44	62	66	48	53	52	47	60	45	54	53	1806
Os01g0234001	37	36	31	15	24	15	7	10	18	8	17	16	1566
Os01g0234100	12	6	17	8	7	4	12	8	2	6	7	7	1986
Os01g0234200	0	0	0	0	0	0	0	1	0	0	0	0	1266
Os01g0234300	83	81	61	32	27	71	62	72	37	40	69	73	1161
Os01g0234433	10	6	4	1	4	6	2	6	3	4	10	1	952
Os01g0234700	62	80	90	95	96	54	39	45	66	40	49	20	1020
Os01g0234800	194	164	181	203	188	183	199	159	149	173	139	147	2192
Os01g0234900	511	476	447	621	726	809	1175	782	506	961	1074	652	1684
Os01g0235100	1980	1914	2261	1293	1276	2095	1035	1809	1948	2531	3195	2728	1067
Os01g0235200	128	85	90	109	108	118	57	87	109	117	100	111	2256
Os01g0235300	203	246	264	267	198	209	244	205	179	211	196	202	1028
Os01g0235325	71	67	86	74	58	69	72	37	38	52	54	37	284
Os01g0235350	233	180	250	109	156	220	92	177	304	303	323	526	2742
Os01g0235400	198	299	268	343	323	190	251	213	253	281	187	257	2173
Os01g0235500	0	0	0	0	0	0	0	0	1	0	0	0	816
Os01g0235632	2	0	1	0	1	0	0	1	0	1	5	1	2592
Os01g0235700	948	877	968	1225	1166	1221	1039	844	810	1086	949	890	2525
Os01g0235800	589	539	516	649	635	586	581	491	543	592	541	590	2570
Os01g0235850	25	37	26	20	26	29	25	39	29	50	29	42	1552
Os01g0235900	3774	2531	2957	2877	2208	4196	2006	2251	3328	3934	5118	4272	1176
Os01g0236000	80	53	70	75	77	95	63	81	138	145	123	142	1216
Os01g0236300	129	110	86	57	87	88	51	81	171	68	49	60	2633
Os01g0236400	10	13	30	27	22	17	16	23	17	14	18	9	1521
Os01g0236700	3042	2305	3086	1604	1518	2375	1310	1587	2023	1938	1630	2055	3335
Os01g0236800	314	238	304	250	257	282	204	268	297	264	323	283	1853
Os01g0236900	20	7	5	4	8	9	1	2	2	6	4	8	711
Os01g0237000	0	0	0	1	0	1	0	3	0	0	0	1	1012
Os01g0237100	1089	672	893	524	649	821	331	287	352	338	540	328	1302
Os01g0237500	0	0	1	1	0	288	15	34	0	35	3	65	1256
Os01g0238200	318	397	304	270	260	214	270	287	323	184	265	178	874
Os01g0238287	127	156	69	88	114	75	73	107	125	66	104	56	343
Os01g0238375	0	0	0	0	0	0	0	0	2	0	0	0	647
Os01g0238500	22991	13318	16317	6551	9844	17057	2823	3932	8994	4666	4836	5603	1518
Os01g0238600	377	355	380	341	260	336	384	357	301	313	465	290	852
Os01g0238700	0	0	1	0	1	0	0	1	0	1	1	5	2323
Os01g0238800	42	36	42	57	51	45	78	61	46	64	64	39	703
Os01g0238850	707	766	836	803	747	730	984	744	668	730	855	785	2767
Os01g0239000	5953	4849	5934	4763	4405	6001	4620	4891	6301	6377	6804	7096	2376
Os01g0239100	470	374	397	291	379	365	260	330	332	441	403	372	5247
Os01g0239150	81	55	71	54	47	59	50	76	82	89	68	105	823
Os01g0239200	22865	16746	15753	10083	12941	14479	9134	11208	13760	10710	14455	9462	1602
Os01g0239700	2379	2381	2839	2238	2210	2813	1640	1419	1597	1428	1458	1536	3669
Os01g0241000	96	66	73	126	134	61	55	53	57	49	81	66	1545
Os01g0241100	76	67	88	109	76	78	88	95	87	83	89	94	2085
Os01g0241400	0	2	0	1	0	0	11	19	11	20	10	12	691
Os01g0242200	1	3	4	0	1	1	0	1	1	0	0	1	1783
Os01g0242300	114	96	97	55	81	88	97	114	93	112	121	114	958
Os01g0242400	0	0	2	0	0	0	0	1	0	1	0	0	1239
Os01g0242500	142	102	138	132	122	134	132	113	112	140	183	139	963
Os01g0242600	1039	963	1081	1733	1496	808	599	469	504	428	301	366	2458
Os01g0242900	662	413	559	460	528	462	313	367	302	484	417	350	2538
Os01g0243000	61	69	66	58	66	70	74	47	45	56	67	86	1586
Os01g0243100	5	10	12	14	18	16	5	28	5	22	20	31	2267
Os01g0243200	151	149	159	242	192	182	331	266	165	311	156	280	2974
Os01g0243300	2	8	12	15	15	12	14	11	5	7	11	9	865
Os01g0243400	74	65	72	102	95	78	82	92	68	80	145	71	641
Os01g0243600	3	2	4	4	8	2	3	1	5	1	4	2	707
Os01g0243700	103	100	99	98	122	91	82	102	104	91	87	116	3894
Os01g0244400	0	3	0	0	0	0	0	0	0	0	1	0	1631
Os01g0245532	1	0	0	0	0	0	0	0	0	0	2	0	1235
Os01g0245600	1	0	0	0	0	0	0	0	0	0	0	0	855
Os01g0246100	1039	1004	1161	1049	974	1015	828	746	908	825	627	849	4568
Os01g0246400	102	159	81	101	66	124	63	219	160	267	178	461	942
Os01g0246500	96	83	99	93	108	118	75	97	73	95	120	76	1394
Os01g0246601	0	0	0	0	0	0	0	2	0	0	1	0	687
Os01g0246700	648	712	939	1531	1258	2265	5842	2211	2524	3698	3398	5080	2574
Os01g0247500	80	54	79	67	85	53	32	37	36	36	28	61	1622
Os01g0247550	37	14	25	27	27	21	22	13	16	19	12	19	600
Os01g0247600	0	0	0	0	0	1	0	1	0	0	1	0	675
Os01g0247700	1	11	0	5	9	11	1	2	3	7	0	1	2756
Os01g0247900	1	0	5	7	7	1	8	2	2	4	2	6	894
Os01g0248000	0	0	1	0	0	0	0	0	0	0	1	0	891
Os01g0248300	40	13	27	20	50	15	51	41	28	52	71	46	1257
Os01g0248350	9	1	1	0	5	0	4	8	1	5	15	1	656
Os01g0248400	411	360	402	355	392	438	366	396	415	601	472	651	1859
Os01g0248500	48	68	58	78	55	136	762	1050	307	1394	878	1068	1312
Os01g0248600	268	227	230	272	250	232	292	237	200	274	278	259	1269
Os01g0248701	5	17	19	12	13	7	26	16	31	40	17	39	1258
Os01g0248800	23	23	16	16	10	15	14	21	16	12	20	6	499
Os01g0248850	53	44	57	23	25	30	31	41	18	28	33	28	560
Os01g0248900	0	4	6	0	0	0	0	0	0	0	1	0	893
Os01g0249050	0	1	0	0	0	0	1	5	1	1	1	2	555
Os01g0249100	0	1	2	2	5	2	17	61	7	99	47	32	655
Os01g0249200	2393	2974	1987	2565	2924	1633	1518	3241	2808	446	1945	479	1039
Os01g0249300	935	995	913	896	873	979	1174	1041	910	1316	1207	1052	2107
Os01g0249900	349	286	188	366	341	345	262	218	219	146	248	153	1209
Os01g0250600	141	142	125	229	187	166	233	169	162	228	193	179	891
Os01g0250900	978	932	721	778	812	837	893	1004	1049	1065	982	1017	2475
Os01g0251000	229	256	235	321	271	295	364	325	275	229	246	178	2172
Os01g0251100	83	115	95	135	126	105	172	127	118	162	139	158	1311
Os01g0251200	328	346	330	270	272	245	278	282	313	355	339	353	2616
Os01g0251400	0	0	0	0	0	0	0	1	2	0	0	0	557
Os01g0252100	1136	1232	1234	1144	1209	1312	1228	1189	1475	1831	1358	2034	2623
Os01g0252150	58	49	41	41	53	51	37	49	57	74	54	77	927
Os01g0252200	196	163	127	198	183	180	159	123	138	137	175	116	1898
Os01g0252400	2	0	5	1	5	2	3	1	0	0	0	1	536
Os01g0252600	345	198	166	208	266	379	167	178	279	265	534	284	1156
Os01g0252900	219	199	256	229	248	252	228	211	208	208	205	189	2678
Os01g0253000	0	0	1	0	0	0	0	0	1	0	0	0	1596
Os01g0253050	0	0	2	0	2	1	0	0	2	0	1	0	2358
Os01g0253100	701	717	771	722	724	707	661	788	738	815	664	684	2728
Os01g0253300	2447	2738	2646	3062	2606	2469	4114	3012	2853	3030	3071	3115	2142
Os01g0253400	15	14	11	5	8	11	7	16	21	23	21	23	1186
Os01g0253500	54	75	94	96	75	64	37	28	36	24	23	18	1155
Os01g0253600	66	76	113	77	58	70	119	123	81	142	91	112	726
Os01g0253800	0	2	0	1	1	0	0	1	0	1	0	1	528
Os01g0253900	993	560	1080	1943	2114	1488	1236	668	516	825	890	1011	3182
Os01g0254000	1179	1270	1287	1420	1340	1148	1084	942	1106	1936	1504	1437	1048
Os01g0254100	4550	4445	4968	4313	4228	4237	4126	3902	3776	3312	2997	3367	4124
Os01g0254200	365	429	435	517	523	617	934	761	557	1212	927	928	675
Os01g0254300	0	0	0	0	0	0	0	1	0	0	0	0	1866
Os01g0254350	2	0	0	0	0	0	0	10	0	0	0	0	1008
Os01g0254800	55	46	43	31	64	64	50	55	62	51	34	47	1938
Os01g0254850	5	13	4	4	8	45	45	94	61	55	48	46	775
Os01g0254900	1279	1113	1311	1126	1066	1303	1231	1274	1127	1589	1452	1598	1389
Os01g0254950	151	153	147	116	144	144	112	108	100	167	117	168	995
Os01g0255000	579	552	564	646	548	626	743	623	522	628	733	547	1164
Os01g0255100	0	0	0	1	0	0	0	0	2	0	0	0	1370
Os01g0255700	0	0	0	2	0	1	0	1	1	0	0	1	779
Os01g0256300	0	0	0	0	0	1	0	0	1	0	0	1	1590
Os01g0256400	185	214	180	213	245	183	204	163	191	252	286	201	719
Os01g0256500	4390	4245	8691	12378	14151	7733	9947	5375	5260	5833	7920	6885	805
Os01g0256800	105	104	111	78	74	105	70	57	99	84	78	72	3556
Os01g0256900	377	423	400	450	417	452	531	448	425	560	536	482	954
Os01g0257100	129	131	91	97	123	103	48	146	134	46	102	36	691
Os01g0257300	15	6	19	17	24	21	5	9	10	11	12	9	785
Os01g0257400	376	382	374	445	414	379	384	312	330	331	331	291	2319
Os01g0257900	11	3	5	6	10	6	14	12	9	7	10	14	3287
Os01g0258000	58	71	61	74	63	69	90	66	51	61	43	61	1102
Os01g0258100	1	0	1	0	0	0	0	0	0	0	0	1	2581
Os01g0258600	5	6	1	4	5	3	11	5	14	6	4	4	692
Os01g0258700	771	681	760	637	733	776	776	787	949	861	800	997	2257
Os01g0259200	1053	1002	1102	953	956	1028	979	1091	966	1071	927	1177	2764
Os01g0259400	23	32	52	33	30	38	13	18	14	30	7	20	4694
Os01g0259600	2521	2195	2288	2429	2217	2733	2451	2285	2480	2158	2312	2246	2167
Os01g0259900	3	9	8	22	9	11	42	20	8	18	14	41	1479
Os01g0260000	2	4	9	13	10	7	15	9	10	1	12	8	1144
Os01g0260100	10	20	3	25	20	15	16	18	21	2	8	11	3896
Os01g0260500	335	295	266	249	287	233	135	158	189	102	112	132	8355
Os01g0260700	680	676	636	726	633	673	834	612	633	794	899	614	1221
Os01g0260800	177	242	199	193	150	205	230	209	214	224	310	187	850
Os01g0261000	1	1	0	0	2	0	0	0	0	0	1	0	415
Os01g0261100	1180	1101	1319	1356	1246	1508	1258	1140	1374	1551	1400	1525	2316
Os01g0261200	655	765	870	1652	1587	1723	2262	1702	1560	2964	2461	2847	1996
Os01g0261500	103	100	115	133	188	106	98	117	101	103	122	77	2454
Os01g0262500	49	62	88	22	20	28	22	45	28	29	17	23	865
Os01g0262600	592	586	524	633	592	689	739	596	621	573	639	579	2294
Os01g0262700	446	464	363	450	482	350	574	499	513	295	541	301	2437
Os01g0263000	0	1	0	0	0	0	0	0	0	0	0	0	1071
Os01g0263300	14	265	11	305	273	70	20	373	53	3	10	2	1289
Os01g0263400	16	0	0	0	3	0	0	9	10	0	0	0	3273
Os01g0263500	158	136	166	143	140	169	161	158	161	195	182	152	1559
Os01g0263600	164	146	138	180	142	173	117	100	193	146	119	141	4079
Os01g0263900	418	439	399	722	571	1621	787	973	1161	1424	1173	1110	1185
Os01g0264000	320	369	299	615	443	1209	564	702	843	972	791	878	2169
Os01g0264100	0	0	1	0	0	0	0	0	1	0	0	1	1502
Os01g0264400	24	18	23	23	35	12	42	45	25	18	33	14	918
Os01g0264500	171	195	178	273	235	255	611	430	447	632	621	532	922
Os01g0264600	1	0	0	3	0	0	0	2	23	0	2	5	1579
Os01g0264700	206	282	281	245	290	271	271	257	286	346	244	280	1562
Os01g0265000	42	49	55	65	59	29	48	22	40	23	54	36	1416
Os01g0265100	28	36	76	84	106	15	30	30	25	13	35	18	881
Os01g0265200	348	402	230	431	367	354	468	662	401	380	470	295	2153
Os01g0265400	359	316	304	233	287	270	268	303	384	267	278	352	8257
Os01g0265700	135	164	157	213	130	172	165	121	148	136	175	146	1421
Os01g0265800	1779	1477	1748	1433	1427	1810	1480	1631	1658	2122	1953	2011	3196
Os01g0265900	62	50	53	60	58	50	87	75	68	65	58	53	1408
Os01g0266000	362	518	419	575	599	370	596	390	538	380	380	358	3487
Os01g0266100	164	231	157	180	212	138	82	282	212	34	108	44	926
Os01g0266200	15	5	15	23	2	10	5	3	4	2	1	2	3099
Os01g0266400	33	27	33	30	36	26	10	27	11	7	17	7	556
Os01g0266500	401	245	235	103	173	222	175	500	2071	1287	989	2008	1312
Os01g0266600	514	596	388	498	453	410	442	718	679	456	649	430	886
Os01g0266800	830	830	1199	2293	1796	1089	773	928	1291	904	893	1605	1933
Os01g0267100	1309	1187	1638	2545	2162	1117	1299	909	1193	704	871	895	4994
Os01g0267200	1026	971	1012	1209	1094	1151	1287	1061	981	1494	1308	1329	1218
Os01g0267300	5	6	5	1	5	28	19	20	11	25	5	19	1580
Os01g0267400	175	145	170	188	168	200	154	156	151	148	149	137	1191
Os01g0267600	36	56	57	80	61	64	67	62	62	76	60	113	1687
Os01g0267800	12	13	0	11	3	13	15	8	6	3	18	9	1276
Os01g0267900	381	476	536	661	525	741	983	812	537	1235	900	891	791
Os01g0268100	272	290	394	463	335	414	313	351	300	418	200	493	2334
Os01g0268300	237	286	229	326	287	347	487	405	527	582	721	535	2776
Os01g0268600	268	268	414	463	494	641	357	178	127	189	104	196	3830
Os01g0268733	1	0	0	0	0	0	0	0	0	0	0	0	960
Os01g0268800	513	393	495	469	410	550	579	582	506	840	710	883	1530
Os01g0268900	133	132	75	120	129	120	186	120	216	155	281	109	1286
Os01g0269000	307	347	647	585	499	326	595	440	371	592	468	452	1736
Os01g0269100	420	448	453	445	446	459	473	428	455	440	343	423	2362
Os01g0269500	29	23	36	17	27	18	14	28	41	30	22	13	6581
Os01g0269800	0	2	0	0	2	0	0	2	0	0	0	0	1785
Os01g0269900	183	124	141	123	137	137	133	140	172	150	206	159	2219
Os01g0269950	94	88	88	66	84	76	60	77	98	58	81	86	1375
Os01g0270100	791	882	848	1285	896	1036	1092	1098	876	1260	1130	1146	1095
Os01g0270300	145	107	58	43	69	35	63	147	172	109	222	144	1600
Os01g0270501	205	173	95	100	186	109	124	269	265	208	385	245	1622
Os01g0271000	83	131	98	128	155	119	197	159	156	206	192	141	1237
Os01g0271200	176	150	146	157	159	150	118	117	131	109	130	150	2448
Os01g0271400	646	648	491	591	589	557	844	805	897	748	1052	658	1205
Os01g0271500	426	423	402	493	416	481	489	455	465	481	448	481	1761
Os01g0271700	159	241	194	240	215	203	299	274	323	296	378	304	2351
Os01g0272600	24	20	22	18	24	23	40	40	40	31	33	37	1611
Os01g0272650	2	6	2	3	0	5	3	5	3	5	3	4	1011
Os01g0272700	0	0	2	2	0	0	0	0	0	0	0	0	675
Os01g0272800	346	184	113	214	263	262	367	218	201	243	241	202	1203
Os01g0272850	361	226	125	209	234	246	273	176	210	249	245	211	1407
Os01g0273000	301	231	267	215	235	250	290	257	263	379	363	276	490
Os01g0273100	5	13	6	0	7	9	1	15	16	16	12	11	810
Os01g0273150	0	0	5	0	3	1	1	2	3	1	3	0	699
Os01g0273200	0	0	0	0	0	0	0	0	0	0	0	1	912
Os01g0273300	433	450	475	411	409	511	322	395	390	510	430	451	1948
Os01g0273500	675	622	704	596	776	646	489	369	438	402	338	403	4012
Os01g0273800	151	108	52	94	106	152	85	335	151	81	37	56	1384
Os01g0273850	12	9	3	16	12	15	4	43	16	7	10	3	406
Os01g0274201	6	8	4	0	2	4	3	12	6	8	9	7	368
Os01g0274300	0	0	0	0	0	1	0	0	1	0	2	1	557
Os01g0274601	0	2	0	0	0	0	0	0	1	0	0	0	4734
Os01g0274800	6	6	12	3	6	1	10	5	7	8	11	16	1584
Os01g0275200	0	0	0	0	0	0	1	0	0	0	0	1	1957
Os01g0275300	96	119	86	98	83	102	142	143	111	110	150	93	564
Os01g0275500	0	1	0	0	0	0	0	0	0	0	1	0	2671
Os01g0275600	1254	1168	909	1181	1055	1122	1106	854	1009	1000	958	942	3148
Os01g0275800	5	2	3	4	4	7	5	7	6	3	1	4	1451
Os01g0275900	467	366	442	254	182	481	423	503	412	404	251	458	4040
Os01g0276000	536	725	539	824	656	629	1008	947	685	948	991	884	630
Os01g0276100	841	1013	1186	1089	1144	1186	1082	1127	1157	1549	1186	1403	1522
Os01g0276200	66	49	49	81	93	68	150	77	72	148	95	158	1608
Os01g0276300	0	7	0	8	3	0	0	0	0	0	2	1	953
Os01g0276400	26	56	64	85	98	67	171	103	89	91	100	102	1316
Os01g0276500	213	255	191	184	217	156	234	262	290	211	291	211	1214
Os01g0276600	310	345	343	261	323	251	264	300	246	190	338	194	1327
Os01g0276700	177	244	255	260	296	220	210	196	215	305	188	359	2346
Os01g0276800	1224	1259	1259	1346	1270	1216	1456	1193	1181	1210	1187	1236	2339
Os01g0276900	107	159	166	74	98	175	117	143	100	241	254	151	696
Os01g0277100	0	1	0	1	1	5	0	1	1	1	0	1	547
Os01g0277500	231	166	154	128	145	149	156	152	141	85	80	58	2254
Os01g0277600	741	570	713	553	548	691	651	634	622	630	464	665	3964
Os01g0277700	203	251	304	256	262	255	340	283	239	206	299	219	1132
Os01g0278000	553	464	982	406	612	501	832	567	413	601	922	511	1015
Os01g0278050	9	12	15	16	18	9	22	8	5	21	8	10	649
Os01g0278100	0	1	0	0	0	0	0	0	0	0	1	0	1139
Os01g0278200	284	264	273	229	219	256	244	244	224	215	202	275	5122
Os01g0278600	84	87	85	73	81	60	89	73	74	101	132	116	2210
Os01g0278900	1486	1768	1006	1017	1209	1229	1703	2547	2748	1814	3250	1608	624
Os01g0278950	29	21	7	8	6	13	15	9	14	5	4	4	2411
Os01g0278975	20	16	7	9	5	17	1	7	10	7	8	9	1943
Os01g0279000	14	11	14	11	4	15	1	2	4	3	1	6	2948
Os01g0279100	43865	33046	41252	11342	13416	22502	15820	22044	30046	15802	20010	19789	1685
Os01g0279200	429	459	491	456	438	449	469	456	519	569	562	544	1870
Os01g0279300	950	972	1061	1261	1111	1363	1804	1739	1182	2250	1615	2047	686
Os01g0279400	81	33	123	86	117	120	120	84	50	114	130	165	1853
Os01g0279500	0	1	1	0	2	1	0	0	2	0	1	0	3636
Os01g0279700	5108	3719	4456	3177	2987	3069	1572	1448	1702	1616	1832	1781	2326
Os01g0279800	576	614	708	652	636	571	838	749	630	724	970	616	1009
Os01g0279900	327	277	277	337	304	348	266	266	269	253	351	277	2217
Os01g0280000	480	518	530	506	527	526	590	511	507	578	464	506	1797
Os01g0280200	0	0	0	0	0	0	0	0	0	0	1	0	1444
Os01g0280400	29	63	43	54	51	27	39	24	29	24	22	20	1836
Os01g0280500	1	2	0	3	2	3	3	2	9	57	4	19	1161
Os01g0280600	0	0	0	0	0	0	1	0	0	0	0	0	1325
Os01g0281000	4317	3381	3752	3317	2865	4661	2449	2796	3140	3081	2882	3357	2347
Os01g0281050	574	412	468	424	377	607	293	391	404	362	294	415	516
Os01g0281100	475	513	691	457	340	527	290	513	615	293	399	383	1665
Os01g0281200	1	3	1	2	1	0	3	0	3	1	2	2	1725
Os01g0281301	0	0	0	0	0	0	0	0	0	0	1	0	744
Os01g0281400	1428	1860	1741	2125	2335	1676	1775	1576	1675	1802	1202	1550	3422
Os01g0281600	471	527	258	700	715	392	195	387	280	72	403	127	1073
Os01g0282251	0	1	0	0	0	1	2	2	0	3	1	0	4659
Os01g0282800	137	340	175	244	241	110	107	150	126	53	154	58	1770
Os01g0282866	429	1108	539	811	851	330	330	459	474	192	412	237	1335
Os01g0283000	25	42	32	52	69	25	37	42	37	31	41	31	3037
Os01g0283100	817	995	1016	945	970	992	1108	1142	1060	1225	1232	1162	1086
Os01g0283300	1644	1517	1318	1058	1444	1113	783	1218	1119	585	1109	570	1232
Os01g0283400	6	11	7	2	2	1	2	8	2	3	2	4	573
Os01g0283500	193	147	161	152	121	157	208	253	309	305	307	454	1909
Os01g0283600	0	2	0	0	0	0	0	0	0	0	0	0	981
Os01g0283700	11	2	2	0	3	0	0	14	17	4	0	7	1227
Os01g0284500	0	2	0	0	0	5	11	13	6	2	1	7	925
Os01g0284700	367	492	221	291	231	261	430	741	666	250	461	267	1257
Os01g0284900	46	56	67	76	51	55	217	92	123	175	124	207	1518
Os01g0285200	0	0	0	2	0	0	0	0	0	0	0	0	3594
Os01g0285300	292	630	331	691	460	204	340	532	169	26	115	43	2016
Os01g0286000	114	154	163	157	186	109	77	87	85	42	74	51	2040
Os01g0286100	1159	1207	965	589	880	674	414	436	630	168	412	203	2790
Os01g0286200	943	1046	851	500	761	586	312	377	446	139	215	174	2801
Os01g0286500	2	7	4	0	0	0	1	0	0	0	3	2	645
Os01g0286550	0	0	0	0	1	0	0	0	1	0	0	0	434
Os01g0286600	1262	1523	741	819	920	888	1115	1347	1539	570	1210	573	1926
Os01g0286900	94	182	172	70	99	102	60	75	74	75	54	47	1573
Os01g0287400	0	0	0	0	0	0	5	4	1	0	0	0	582
Os01g0287600	118	166	277	76	88	143	271	159	76	121	255	107	1055
Os01g0287700	233	214	281	219	219	141	140	171	149	77	93	126	1630
Os01g0287900	0	0	0	0	0	1	0	0	0	0	0	0	512
Os01g0288200	2	2	3	1	4	1	2	8	2	10	1	7	544
Os01g0288800	0	0	0	1	0	0	0	0	0	0	0	0	1059
Os01g0289100	0	0	0	0	1	0	0	1	0	0	0	0	519
Os01g0289600	103	142	133	105	126	456	605	447	177	390	134	458	2129
Os01g0289732	136	145	155	113	123	521	707	444	216	433	234	483	873
Os01g0289900	1	1	1	0	0	0	0	1	3	0	0	0	1394
Os01g0289950	6	43	22	2	7	6	3	8	20	0	2	0	2172
Os01g0290000	4764	4647	4469	4011	4072	4064	3501	2935	3048	2840	2894	2513	4424
Os01g0290600	33	35	27	54	69	40	47	48	54	31	61	21	1489
Os01g0290700	500	397	555	541	634	857	506	453	478	401	497	364	1603
Os01g0290800	32	26	30	25	13	29	13	3	12	18	11	6	2126
Os01g0291500	94	138	127	53	63	95	91	175	179	57	128	48	1647
Os01g0291733	335	677	483	222	299	407	472	933	821	260	590	161	1168
Os01g0292200	4715	6316	7389	3387	3360	4086	3744	6948	6258	6769	5155	6912	1785
Os01g0292700	1208	1206	1472	1133	1356	1718	1678	1649	1366	1978	1375	2176	4712
Os01g0293000	771	986	996	673	645	723	740	667	727	768	682	855	1568
Os01g0293100	0	0	0	0	0	0	0	1	1	0	0	0	1617
Os01g0293200	72	72	87	88	86	59	103	66	92	102	77	81	4435
Os01g0294500	0	1	0	0	0	0	0	0	0	0	0	0	1061
Os01g0294700	3743	2923	2359	1667	2500	2275	2158	2736	3129	1472	2564	1894	1331
Os01g0295600	0	0	0	0	0	0	0	0	0	0	1	2	1604
Os01g0295700	502	494	657	969	949	782	1419	764	566	1095	1085	830	1641
Os01g0296000	10	4	10	16	8	10	8	7	4	7	9	9	1369
Os01g0296100	1579	1680	1898	1741	1700	1971	1899	1609	1586	1906	1556	1765	2290
Os01g0296166	0	10	0	0	2	0	7	1	3	1	35	0	1676
Os01g0296200	58	98	213	119	64	54	317	304	221	303	612	255	1005
Os01g0296450	12	20	5	18	25	11	11	48	14	12	11	15	2333
Os01g0296700	44	35	21	44	51	38	11	105	33	13	54	28	1830
Os01g0297200	2	8	14	8	0	153	159	72	14	89	10	187	1801
Os01g0298301	6	7	15	16	22	23	14	32	17	23	51	19	964
Os01g0298400	9	0	3	3	14	11	48	24	11	19	48	88	1098
Os01g0298500	187	181	157	147	207	95	114	123	133	59	83	83	1471
Os01g0299100	0	0	0	0	0	0	0	0	0	0	2	0	707
Os01g0299150	0	0	1	1	2	2	5	1	0	4	3	0	1233
Os01g0299300	31	37	25	22	16	28	33	55	47	36	49	38	1830
Os01g0299400	51	72	68	79	61	71	119	98	86	96	108	90	675
Os01g0299500	441	479	539	365	384	396	355	476	397	337	396	349	2274
Os01g0300200	891	939	972	1161	1139	989	1069	1025	1062	1125	1137	1203	2468
Os01g0300400	0	3	0	2	0	0	0	0	1	0	2	1	1741
Os01g0300600	513	648	636	839	800	555	704	463	593	645	495	723	4168
Os01g0300900	9	6	0	0	0	2	0	12	12	0	2	4	2672
Os01g0301000	41	65	35	63	63	40	71	44	48	53	37	47	1978
Os01g0301100	0	0	1	0	0	0	0	0	0	0	0	0	923
Os01g0301300	20	31	32	40	50	30	28	34	37	46	51	42	1393
Os01g0301500	0	0	0	0	0	0	0	1	0	0	0	0	1687
Os01g0301700	12	10	11	26	17	9	24	17	14	21	18	12	2290
Os01g0301900	0	0	0	0	1	0	0	0	0	0	0	0	282
Os01g0302000	242	197	165	89	85	108	87	129	101	114	86	65	510
Os01g0302100	11	11	17	11	19	5	10	5	6	4	5	2	1899
Os01g0302250	11	6	10	10	5	4	3	11	14	3	10	4	704
Os01g0302500	3	0	0	0	0	0	0	0	0	0	0	0	1523
Os01g0302800	180	163	164	182	157	184	177	171	122	147	227	152	687
Os01g0302900	0	0	1	1	0	0	0	0	2	0	2	1	2101
Os01g0303000	24441	14529	11245	12753	11268	12136	6730	4813	6667	6997	12914	5372	723
Os01g0303100	1	12	1	15	1	0	0	0	1	0	1	1	1239
Os01g0303200	226	216	258	270	279	210	220	230	256	222	209	208	4079
Os01g0303300	3	10	0	12	8	0	1	1	0	2	0	3	864
Os01g0303401	0	1	0	0	0	0	0	0	0	0	0	0	574
Os01g0303600	105	148	41	104	84	79	71	138	118	59	123	44	910
Os01g0303800	245	404	386	428	644	333	133	135	72	98	106	78	959
Os01g0304000	350	505	409	512	450	390	678	690	575	763	800	634	546
Os01g0304100	18	9	8	1	2	11	3	10	10	0	4	2	2807
Os01g0304300	200	192	144	193	242	195	202	170	179	179	143	182	3078
Os01g0304400	18	39	26	1	24	15	13	34	20	22	35	64	764
Os01g0304500	6	7	13	8	8	14	7	5	8	13	5	12	1610
Os01g0305200	685	593	408	489	356	616	481	816	1051	1351	1151	1491	612
Os01g0305900	363	245	240	143	168	214	106	194	333	118	114	227	1297
Os01g0306100	0	0	0	0	0	0	0	0	0	0	5	1	920
Os01g0306400	0	18	0	8	9	0	1	8	12	10	0	30	1452
Os01g0306800	275	500	135	465	439	310	806	765	741	412	666	308	1787
Os01g0306900	249	324	334	223	177	220	169	295	253	286	273	246	1698
Os01g0307500	53	62	33	5	10	30	26	55	61	23	44	16	2163
Os01g0307562	3	4	3	6	5	8	5	6	2	2	11	2	1452
Os01g0307624	23	8	0	6	5	12	8	2	10	7	9	6	2423
Os01g0307686	0	0	0	0	0	0	9	5	11	13	19	47	933
Os01g0308200	1	0	0	0	0	0	0	2	0	0	0	1	3534
Os01g0308300	3	11	4	1	1	4	4	5	2	2	4	4	3243
Os01g0308600	7	41	23	81	62	12	19	9	13	2	12	6	1129
Os01g0308700	0	2	1	0	0	0	0	1	0	1	0	1	826
Os01g0309100	0	2	0	1	2	0	1	0	2	0	0	0	874
Os01g0309451	27	12	10	20	8	27	3	1	3	19	9	4	480
Os01g0309800	778	789	967	395	314	745	381	352	353	243	449	423	1572
Os01g0309900	728	607	661	754	797	771	669	611	570	613	664	528	2300
Os01g0309966	33	31	55	49	42	45	29	29	29	21	30	22	476
Os01g0310032	2	1	2	0	0	0	0	1	2	0	0	3	494
Os01g0310100	261	309	347	348	321	270	323	348	398	345	277	387	5013
Os01g0310500	709	789	609	499	640	537	645	669	760	325	423	392	5263
Os01g0310800	261	323	338	406	388	269	285	265	305	233	178	280	3632
Os01g0311100	35	20	34	11	37	74	91	105	58	68	75	126	750
Os01g0311300	19	39	19	41	47	26	37	33	28	11	36	5	686
Os01g0311400	39	34	37	41	35	36	61	54	38	26	97	27	597
Os01g0311500	210	281	338	371	338	216	355	225	228	235	261	238	3381
Os01g0311600	29	56	27	22	20	5	9	34	14	2	10	5	1407
Os01g0311700	1	0	0	0	0	0	0	0	0	0	1	0	901
Os01g0311800	1	10	4	3	9	4	10	7	3	4	3	6	2517
Os01g0312500	275	93	92	134	122	127	106	131	125	179	180	145	1488
Os01g0312600	148	57	61	75	48	50	62	76	73	116	97	86	884
Os01g0312800	0	10	1	0	0	0	0	2	12	0	0	0	1921
Os01g0313050	0	10	1	0	0	0	1	3	20	0	4	0	1417
Os01g0313300	59	39	33	159	210	109	163	26	34	43	67	44	908
Os01g0314000	46	34	44	39	43	25	30	17	28	31	17	28	1883
Os01g0314100	441	452	492	792	793	421	539	407	457	534	448	524	2125
Os01g0314300	524	605	552	577	507	671	597	560	560	666	679	647	1238
Os01g0314800	4167	4770	5777	3570	3882	7621	14632	15388	24059	29048	28377	40649	600
Os01g0315600	1	1	4	0	0	0	0	4	3	0	0	0	1508
Os01g0315700	11	5	2	4	6	0	1	1	2	0	2	1	626
Os01g0315800	284	406	408	623	426	410	790	682	432	720	626	643	1819
Os01g0315850	503	597	623	973	782	566	1051	888	563	968	752	942	1288
Os01g0316100	0	0	0	0	0	2	0	5	4	0	1	0	1454
Os01g0316500	371	350	362	303	360	355	324	366	415	362	383	454	1120
Os01g0316600	1108	907	1072	712	788	857	591	771	921	958	851	1195	2510
Os01g0316800	710	750	710	928	846	902	908	841	710	1132	1071	930	668
Os01g0316900	1331	1019	1132	986	1089	1062	820	910	1087	1090	700	1165	3944
Os01g0317125	206	173	207	172	196	218	190	166	209	227	172	226	1360
Os01g0317500	205	291	194	228	196	180	286	288	215	151	231	160	1266
Os01g0318202	101	215	113	186	223	175	22	36	34	21	15	33	2069
Os01g0318400	42	114	30	80	98	87	11	10	13	4	22	9	819
Os01g0318600	58	76	67	65	89	112	75	117	127	124	106	188	2910
Os01g0318700	59	60	83	68	67	100	115	127	144	196	163	181	2361
Os01g0319000	64	43	87	177	101	49	34	71	32	16	57	20	2554
Os01g0319066	15	8	16	33	31	10	12	10	3	2	9	12	1172
Os01g0320700	0	0	0	0	0	0	0	2	1	0	1	1	610
Os01g0321300	2953	3051	2412	2106	2347	2591	2552	2990	3867	2499	2882	2669	4332
Os01g0321700	503	416	440	430	482	437	327	300	425	421	325	480	3486
Os01g0321800	236	169	204	196	173	234	201	179	168	190	248	200	1068
Os01g0321900	10	15	16	9	1	8	8	4	8	17	9	9	519
Os01g0322800	284	288	257	270	308	310	302	315	315	354	377	312	2169
Os01g0323000	222	276	136	377	382	187	115	197	178	94	141	82	2279
Os01g0323100	3	8	4	19	21	5	3	4	9	0	1	2	1809
Os01g0323300	613	457	406	359	418	292	201	188	303	94	241	68	2444
Os01g0323500	0	0	0	0	0	0	0	0	1	0	0	0	1392
Os01g0323600	1031	1042	964	765	834	938	644	904	1133	979	828	1181	1763
Os01g0323775	1683	2041	2170	935	553	1295	3884	2246	1585	2359	1828	3977	1630
Os01g0324400	0	0	0	0	0	0	0	0	3	0	0	0	2744
Os01g0326000	116	72	100	68	96	92	150	146	109	91	181	117	1381
Os01g0326100	323	234	661	289	481	696	930	947	509	1680	1207	1388	1682
Os01g0327000	7	7	11	8	10	5	0	4	7	5	2	6	5936
Os01g0327100	197	623	303	368	322	245	140	425	256	38	101	90	1488
Os01g0327250	55	144	71	95	85	56	36	88	46	6	11	22	941
Os01g0327400	248	676	604	598	528	441	324	448	378	214	265	269	1349
Os01g0327600	272	278	276	263	294	209	199	140	232	127	157	183	5339
Os01g0327900	210	189	169	141	185	183	131	161	180	133	163	150	3848
Os01g0328400	1358	1586	1379	2054	1753	1761	2639	2526	2110	2922	2848	2419	794
Os01g0328500	132	163	139	183	166	149	161	130	107	140	159	151	1220
Os01g0328600	840	805	941	835	741	1053	910	1098	1102	1432	1360	1593	1742
Os01g0328700	3125	2808	2469	1874	2031	2556	2437	3656	4624	4727	5961	3926	1777
Os01g0328900	131	152	160	143	138	110	96	84	106	73	87	102	2111
Os01g0329000	19	15	8	26	40	9	1	82	30	0	5	1	1920
Os01g0329075	28	42	24	97	137	27	14	309	85	8	21	9	1479
Os01g0329350	0	0	0	0	1	0	0	0	0	0	0	0	1332
Os01g0329400	313	403	446	492	491	676	821	701	1126	1161	919	1963	1753
Os01g0329800	149	166	187	221	194	131	182	195	225	256	186	241	3535
Os01g0329900	789	726	573	385	353	534	501	1174	922	314	650	326	1895
Os01g0330100	40	66	48	48	53	30	63	88	96	15	31	25	2973
Os01g0330200	0	0	1	0	0	0	1	0	4	0	0	0	1427
Os01g0331100	20	85	19	19	22	30	41	43	66	30	74	47	1580
Os01g0331900	316	279	300	357	351	360	325	257	241	389	410	277	1085
Os01g0332100	5523	4147	2743	12041	8787	15977	4521	5708	5324	10768	9916	9494	2482
Os01g0332150	920	584	379	1819	1413	2183	486	625	584	1449	964	1118	1954
Os01g0332200	0	0	0	0	0	0	0	0	0	0	4	0	1113
Os01g0332500	1	2	1	0	0	1	0	1	0	0	0	0	1799
Os01g0332700	0	1	2	0	0	0	0	2	0	0	0	0	462
Os01g0332800	2601	2149	2566	1387	1095	2406	435	724	1440	1043	1510	1647	3757
Os01g0332900	649	412	502	445	557	556	190	259	330	253	211	383	3023
Os01g0333600	0	1	0	0	0	4	0	2	1	0	2	1	2172
Os01g0335600	3	0	0	0	0	0	0	0	1	0	0	0	1247
Os01g0335700	201	185	232	177	172	200	169	209	192	184	107	205	2760
Os01g0337100	0	0	0	0	0	0	0	0	0	0	0	2	1672
Os01g0337160	31	28	10	25	43	18	34	23	29	15	34	17	1093
Os01g0337180	25	6	0	5	7	6	14	6	6	5	0	11	424
Os01g0337500	71	49	72	35	55	209	232	281	97	263	127	396	2595
Os01g0337600	1087	1100	1194	1010	1091	1032	1006	981	1066	1012	923	1017	3825
Os01g0337700	196	181	211	177	218	190	153	158	154	119	126	103	2546
Os01g0337900	350	436	389	485	443	368	511	572	625	448	624	497	2139
Os01g0338000	732	710	828	788	839	781	825	909	810	1254	1238	1152	1150
Os01g0338100	49	36	34	49	34	56	40	35	53	51	70	44	498
Os01g0338150	119	131	120	72	107	106	92	127	108	95	139	115	2912
Os01g0338200	620	610	673	584	584	670	631	631	598	740	654	710	1929
Os01g0338600	784	691	697	610	624	786	803	1008	1057	1038	1416	1131	1432
Os01g0339400	0	0	1	0	2	0	0	0	0	0	1	0	363
Os01g0339500	411	226	378	211	343	392	201	225	271	250	328	348	2427
Os01g0339600	124	97	121	77	121	105	56	88	93	84	92	81	2522
Os01g0339900	520	580	576	755	754	750	1086	666	650	1085	877	937	1547
Os01g0340100	0	0	0	0	0	0	0	0	1	0	0	0	1293
Os01g0341000	0	0	1	0	0	0	0	0	0	0	0	0	1335
Os01g0341200	0	0	1	0	0	0	0	0	0	0	0	0	1559
Os01g0341750	2	0	0	0	0	1	1	1	0	0	1	3	2013
Os01g0342500	63	132	58	38	34	95	27	35	53	26	33	26	560
Os01g0342750	1	1	0	4	3	26	18	15	5	33	7	45	3079
Os01g0342800	38	34	39	62	47	40	70	62	51	74	54	76	1494
Os01g0342900	0	0	0	0	0	0	0	1	1	0	1	3	2024
Os01g0343001	0	0	0	0	0	0	0	0	2	0	5	2	1446
Os01g0343100	0	0	0	0	0	0	0	1	0	0	0	0	2506
Os01g0343200	264	250	285	208	225	245	202	220	216	208	188	199	2366
Os01g0343300	683	585	335	271	347	347	282	680	634	320	650	406	983
Os01g0343350	40	56	34	22	25	20	22	49	52	23	41	17	304
Os01g0343400	0	0	0	3	3	4	0	2	2	3	14	3	951
Os01g0343500	125	117	88	144	105	176	240	259	287	324	403	283	1537
Os01g0343780	33	16	5	42	21	26	44	43	61	82	83	70	477
Os01g0344620	22	13	18	16	17	20	24	26	15	23	34	21	6107
Os01g0346250	111	183	161	67	79	104	86	130	91	66	60	46	1598
Os01g0346600	22	35	33	15	22	34	39	82	13	73	20	46	1469
Os01g0346700	187	162	225	123	133	195	78	120	141	185	162	151	1625
Os01g0347000	1	2	0	0	0	1	0	0	0	0	0	0	3248
Os01g0347100	142	203	250	200	254	202	180	164	186	184	141	230	2743
Os01g0347200	9	8	21	13	10	26	27	20	15	13	7	19	2058
Os01g0347300	0	0	1	0	0	2	0	1	1	0	2	0	1311
Os01g0347600	0	0	1	0	0	0	0	1	0	0	0	0	1387
Os01g0348600	1223	1336	1571	1392	1248	1130	1228	1292	1272	1307	1173	1206	2674
Os01g0348700	432	743	564	958	721	675	1328	982	848	1024	1031	847	684
Os01g0348900	23	41	85	41	21	15	56	116	48	46	8	23	684
Os01g0349400	366	412	444	679	644	565	514	388	328	584	551	468	1530
Os01g0349600	1	0	2	0	0	0	1	2	1	1	2	0	1359
Os01g0349800	0	2	3	0	0	0	0	2	4	0	0	0	1721
Os01g0350100	0	0	0	3	0	0	0	0	0	0	0	0	1478
Os01g0350300	0	2	2	0	1	0	0	0	0	0	1	2	1967
Os01g0350900	1013	936	990	848	822	1282	939	1069	1128	1486	1378	1436	2299
Os01g0351100	62	86	45	74	76	57	62	62	73	57	78	57	2258
Os01g0351300	845	753	724	859	931	850	761	667	717	804	685	723	3182
Os01g0351800	717	642	545	322	335	815	283	528	500	379	400	499	1670
Os01g0352200	97	71	73	28	28	84	24	66	72	36	42	58	471
Os01g0353900	194	165	185	160	159	165	152	163	146	131	179	171	1683
Os01g0354175	1	0	2	0	0	0	0	0	3	0	3	0	597
Os01g0354200	70	57	70	79	70	62	71	70	76	43	68	78	2046
Os01g0354450	0	0	0	0	1	0	1	0	1	0	1	0	856
Os01g0354700	23	13	15	16	15	19	26	24	15	17	34	16	1250
Os01g0355100	12	7	8	13	16	14	11	7	11	7	4	17	3131
Os01g0355175	38	22	20	29	23	13	22	17	24	12	15	13	1675
Os01g0355500	358	390	478	464	458	525	628	495	443	585	492	614	3374
Os01g0355600	819	843	1049	840	916	870	795	737	799	898	541	870	5473
Os01g0355800	0	1	0	0	0	3	0	2	0	0	0	3	918
Os01g0355900	502	456	432	493	505	610	494	457	480	541	486	453	2030
Os01g0356400	7743	6857	9175	5638	5283	8369	7890	10062	15034	12999	9705	18911	5087
Os01g0356500	85	90	113	90	94	109	105	119	153	137	130	169	1711
Os01g0356900	14	0	5	1	1	5	2	1	4	4	3	2	1799
Os01g0357100	42664	24810	31162	11368	13835	24518	9586	14714	22699	17736	20807	21451	2496
Os01g0357150	28	24	31	3	5	19	15	12	30	13	20	14	2082
Os01g0357200	18	13	20	23	11	8	11	41	11	1	16	9	656
Os01g0357500	1	0	0	0	0	0	0	1	1	0	0	0	477
Os01g0357800	655	638	703	467	628	480	490	463	489	347	390	384	4275
Os01g0357900	483	415	431	590	627	611	1194	895	583	914	1286	783	729
Os01g0358100	67	84	24	72	94	60	92	213	122	91	172	53	745
Os01g0358300	876	817	736	523	572	775	677	911	1121	867	1096	903	1729
Os01g0358400	328	522	337	632	490	443	775	692	602	600	619	519	1035
Os01g0358551	344	554	355	566	495	429	874	744	631	672	807	615	960
Os01g0358700	2	3	3	0	0	0	3	2	1	0	1	4	1718
Os01g0359400	141	164	153	93	97	128	79	41	45	56	23	48	5738
Os01g0359600	0	0	5	0	0	0	19	0	4	0	0	0	4027
Os01g0359800	17	0	0	0	0	0	0	0	0	0	0	20	3940
Os01g0360100	7	7	4	6	13	5	4	8	5	4	3	2	2317
Os01g0360150	0	1	0	0	0	0	0	0	1	0	0	0	575
Os01g0360200	1979	2348	1240	947	1007	1057	962	1222	1768	408	722	458	3359
Os01g0360333	926	1066	591	416	463	539	486	604	816	210	431	216	2564
Os01g0360600	441	390	396	485	440	411	429	391	377	437	554	336	1081
Os01g0361000	5	2	1	2	1	2	0	2	0	0	2	1	2875
Os01g0361500	1430	1129	1236	900	804	1233	787	957	1217	1208	1202	1687	2793
Os01g0361700	5	6	1	2	0	0	1	0	1	0	0	0	465
Os01g0361800	240	200	253	211	214	214	237	193	232	165	168	239	3622
Os01g0362000	5	1	1	1	1	0	0	2	3	5	0	0	2428
Os01g0362100	588	386	464	384	402	713	337	738	1058	633	710	1113	2501
Os01g0362400	0	0	0	0	0	0	0	1	0	0	0	0	611
Os01g0362533	53	63	41	58	63	45	76	96	84	65	58	72	621
Os01g0363300	780	636	663	828	693	606	410	521	502	496	543	467	932
Os01g0363500	884	743	1060	1039	1193	971	1016	962	861	910	886	992	2282
Os01g0363600	106	150	157	145	191	226	207	222	330	214	257	329	974
Os01g0363900	461	453	498	542	536	424	462	432	447	451	336	389	4172
Os01g0364000	93	69	88	68	64	90	64	57	64	44	65	49	2427
Os01g0364100	66	65	78	65	77	100	66	53	49	57	28	69	3259
Os01g0364400	5	5	2	6	3	0	4	2	6	1	1	4	2853
Os01g0365000	0	1	0	0	0	0	0	0	1	0	0	0	2784
Os01g0366100	1	0	0	0	0	0	0	0	0	0	0	0	3616
Os01g0367100	244	272	201	176	220	200	246	318	280	144	248	150	1410
Os01g0367300	848	735	667	725	817	775	724	653	691	824	854	663	3067
Os01g0367400	320	222	249	262	237	332	248	268	239	282	297	264	2031
Os01g0367700	1149	1136	1070	1112	1141	1230	873	871	904	923	868	972	2268
Os01g0367900	549	628	564	449	496	508	357	470	547	466	346	487	3749
Os01g0368000	232	221	198	152	202	135	81	202	145	34	80	40	1377
Os01g0368700	25	31	34	22	14	14	10	14	4	11	15	11	1064
Os01g0368900	379	501	894	197	362	332	763	660	685	417	631	563	766
Os01g0369000	2162	2134	2111	2218	2135	2326	2737	2702	2687	3022	2455	3023	3029
Os01g0369200	2	0	4	0	0	3	1	8	2	3	1	8	2632
Os01g0369300	1	2	0	0	3	0	0	1	4	0	0	1	2750
Os01g0369500	23	35	50	49	37	26	26	16	12	19	50	10	1164
Os01g0369700	48	104	81	72	77	110	257	879	1762	2794	2239	3291	868
Os01g0369800	35	74	48	62	69	100	275	769	1428	2189	2542	3214	449
Os01g0369900	258	162	220	167	178	169	107	99	178	293	148	270	2708
Os01g0369950	160	91	141	123	71	149	67	87	90	152	103	206	1064
Os01g0370000	0	1	1	0	1	0	3	4	8	4	2	8	1609
Os01g0370200	1	1	2	0	3	0	1	3	2	1	0	0	896
Os01g0370400	2	1	2	0	5	0	0	1	3	0	2	1	672
Os01g0371200	44	120	38	58	56	35	26	40	44	32	30	21	972
Os01g0371300	46	86	32	50	54	33	19	42	43	18	28	19	667
Os01g0371400	2	1	0	0	0	0	0	0	0	0	0	0	600
Os01g0371500	1	1	2	0	5	0	0	0	0	1	0	0	919
Os01g0372100	16	17	34	29	42	16	5	3	6	4	5	23	913
Os01g0372350	37	41	40	50	40	34	36	42	30	27	28	38	1761
Os01g0372400	6	1	0	0	2	5	22	9	8	11	0	10	821
Os01g0372450	2	4	2	1	0	10	26	15	9	18	9	16	655
Os01g0372500	0	1	0	0	0	3	4	1	2	1	1	8	1590
Os01g0372700	393	466	407	394	394	392	463	432	401	490	446	397	2113
Os01g0372866	574	687	615	590	528	510	432	384	529	496	366	540	1735
Os01g0373500	1	0	0	0	0	0	0	0	1	0	0	0	2331
Os01g0373700	0	2	1	0	0	3	82	75	9	79	15	105	643
Os01g0374000	0	0	0	0	0	0	0	0	4	0	0	1	844
Os01g0374200	1	0	5	1	0	0	0	0	3	0	0	6	2208
Os01g0374501	0	0	0	0	0	0	0	1	0	1	0	0	849
Os01g0374900	236	205	273	279	224	284	376	264	192	343	232	282	1302
Os01g0375000	167	204	180	295	269	218	251	213	258	220	167	245	2241
Os01g0375100	345	359	388	397	383	260	326	306	346	287	219	239	4750
Os01g0375200	122	162	159	263	267	149	158	207	171	164	163	227	1942
Os01g0375500	0	0	0	0	0	0	0	0	0	0	1	0	864
Os01g0376600	0	0	0	0	0	0	2	2	0	0	0	1	523
Os01g0376700	367	328	394	299	278	425	320	479	583	645	669	677	1812
Os01g0377000	93	60	87	75	56	105	112	113	75	92	96	91	1784
Os01g0377250	229	149	206	177	166	215	270	214	173	254	221	229	705
Os01g0377500	565	610	580	499	504	614	493	437	494	594	527	603	1841
Os01g0377700	571	595	609	507	439	566	493	540	636	622	573	702	2089
Os01g0378100	7	7	2	5	5	4	0	4	1	7	2	2	2945
Os01g0379101	2	0	1	0	0	0	0	0	0	0	0	0	667
Os01g0379400	44	34	48	50	34	38	36	46	24	48	48	32	2240
Os01g0380800	0	0	0	0	0	9	0	18	0	1	0	0	1280
Os01g0382000	12	14	17	14	12	3011	474	473	64	706	69	951	823
Os01g0382200	1	2	0	0	0	0	0	0	0	0	0	0	1445
Os01g0382400	106	110	269	145	249	159	142	117	82	91	117	86	750
Os01g0382450	3	0	1	0	1	2	0	0	2	0	0	1	794
Os01g0382700	283	270	223	363	318	413	262	228	347	337	462	289	1204
Os01g0383100	1	0	0	0	1	0	0	0	0	0	0	0	2326
Os01g0383700	1419	1313	1421	778	729	1313	1928	6280	8299	7532	6352	11543	4058
Os01g0383900	87	65	67	71	83	73	65	79	83	71	73	65	2244
Os01g0384300	149	160	198	172	190	309	272	285	351	439	437	426	2231
Os01g0384800	3647	2526	3181	4296	6119	5647	8160	4486	3448	6412	8140	3712	817
Os01g0385400	16	48	11	102	73	25	31	15	26	53	53	84	2425
Os01g0386500	1	0	0	0	0	0	0	0	0	0	0	0	1776
Os01g0386700	2934	2152	2333	1953	2444	2586	1661	1919	1952	1639	2182	1718	1294
Os01g0387133	15	22	15	27	12	17	15	11	7	9	9	16	573
Os01g0387566	0	0	1	5	1	0	0	0	2	3	1	0	615
Os01g0387865	2	6	4	3	7	2	2	1	0	0	1	0	2948
Os01g0388000	781	877	637	685	891	628	248	386	244	73	240	117	2763
Os01g0388200	93	112	116	130	120	84	86	56	59	58	86	65	1759
Os01g0388500	1997	1979	1877	1546	1682	1222	1288	1426	1649	1010	894	1135	8226
Os01g0388700	11	7	6	1	4	5	2	7	13	8	7	15	1079
Os01g0389200	11	13	29	19	24	80	323	112	30	306	150	183	967
Os01g0389700	40	32	64	80	107	267	1311	250	95	491	262	376	921
Os01g0390300	215	144	167	148	165	195	98	138	131	165	137	143	1648
Os01g0390400	852	742	751	584	670	749	595	731	856	835	807	976	4004
Os01g0390600	155	82	118	102	130	138	131	129	109	115	94	130	5586
Os01g0390900	581	553	669	461	510	697	480	664	730	792	804	976	3437
Os01g0391100	66	53	52	91	69	37	41	35	41	47	44	53	4364
Os01g0391500	332	351	262	296	339	271	269	300	303	216	270	208	2661
Os01g0391600	0	0	0	0	0	0	0	0	1	0	1	0	2208
Os01g0391800	0	0	0	1	0	1	0	0	1	0	0	1	1681
Os01g0392100	166	185	176	159	183	200	231	216	194	246	307	184	856
Os01g0392600	124	74	124	136	426	85	145	78	52	22	122	33	5022
Os01g0392800	98	137	91	104	132	89	110	113	148	105	127	71	2678
Os01g0393000	723	697	458	624	666	524	915	752	870	555	847	537	1303
Os01g0393400	0	0	1	0	0	0	0	0	1	2	1	0	624
Os01g0495701	2	0	2	13	0	7	0	0	0	0	0	1	1531
Os01g0495900	1300	1340	908	988	983	1045	1075	1272	1500	1001	1281	891	2232
Os01g0496900	159	149	169	175	197	151	211	157	155	176	191	143	2523
Os01g0498200	4534	4488	4583	3247	3206	3885	1411	2006	2576	1314	1046	1781	2862
Os01g0498300	64	55	95	125	185	195	1066	202	238	320	314	373	1803
Os01g0499300	376	418	387	409	404	424	365	464	347	418	320	385	2299
Os01g0500100	1	1	2	0	3	0	0	4	3	2	0	0	465
Os01g0500400	22	0	9	29	17	0	6	3	29	0	2	15	945
Os01g0500500	664	613	648	511	570	534	457	498	467	428	431	447	3049
Os01g0500825	14	3	1	1	1	0	1	0	3	0	1	1	1441
Os01g0500900	440	456	338	322	348	361	414	623	661	270	488	315	1739
Os01g0501000	179	188	192	177	175	160	189	134	138	174	224	141	1221
Os01g0501700	1818	1440	1644	1285	1215	1259	1110	1070	1020	875	1136	847	1397
Os01g0501800	174117	132649	141442	62067	76337	96646	54770	66201	85957	54560	79735	63161	1331
Os01g0502400	707	691	688	676	741	657	647	665	658	778	736	714	1642
Os01g0502700	16	31	17	22	28	18	14	23	17	17	15	27	961
Os01g0502800	159	151	165	134	175	130	139	174	179	171	137	170	2840
Os01g0503400	5546	3268	3609	2991	3983	3296	2104	2653	2459	1286	1994	1420	2868
Os01g0504100	389	318	353	243	202	291	262	237	207	207	327	232	1341
Os01g0504500	255	243	281	355	200	358	414	503	376	548	245	692	5681
Os01g0504950	14	8	20	26	14	9	13	10	9	24	24	13	5765
Os01g0505400	95	69	101	120	166	150	104	90	112	105	42	125	4129
Os01g0505500	0	26	1	0	0	0	1	16	0	0	0	0	1671
Os01g0505600	22	24	31	100	80	51	14	22	6	22	37	23	890
Os01g0505700	22	39	20	37	41	30	45	47	50	41	43	27	1243
Os01g0505866	9	5	3	7	10	10	11	16	8	6	6	6	668
Os01g0506100	87	90	96	112	111	70	94	97	159	94	91	160	2478
Os01g0506200	214	257	255	265	298	272	275	192	205	192	208	181	2144
Os01g0507000	109	106	142	77	76	112	153	246	203	317	258	307	1634
Os01g0507300	271	278	293	222	298	265	327	334	325	410	396	374	1428
Os01g0507500	810	766	892	867	807	945	964	943	784	953	971	845	1421
Os01g0507700	2631	2545	3478	2329	2440	2325	1615	2334	2358	3487	3393	3414	1099
Os01g0507900	505	578	434	571	528	475	679	705	628	581	848	534	1256
Os01g0508000	216	605	138	375	313	126	64	363	376	75	117	83	2516
Os01g0508100	22	31	7	5	5	1	11	59	39	11	29	29	571
Os01g0508500	828	847	36	67	26	93	36	1293	946	31	28	71	739
Os01g0509400	19	9	3	5	4	5	6	14	14	2	0	8	867
Os01g0509900	16	17	12	40	49	22	41	17	20	16	5	6	2187
Os01g0510100	704	731	764	921	958	945	1143	914	804	1492	985	1595	1580
Os01g0510200	1	3	1	0	1	2	104	138	48	328	101	305	607
Os01g0510500	54	53	74	95	99	84	124	98	97	116	131	56	2012
Os01g0510600	872	959	688	532	610	564	791	1018	1169	528	839	451	1383
Os01g0510701	25	20	19	19	28	37	30	44	41	27	43	52	1288
Os01g0510800	666	611	739	638	622	721	721	658	677	783	844	789	2211
Os01g0510901	64	51	48	65	57	61	53	43	52	60	36	69	5548
Os01g0511000	398	398	453	363	389	448	198	205	166	59	78	67	1415
Os01g0511100	85	342	574	1178	782	125	373	324	236	636	390	706	1030
Os01g0511200	207	286	202	327	320	188	345	264	272	254	304	261	1649
Os01g0511300	258	267	284	274	270	208	289	257	286	246	317	254	1564
Os01g0511600	1888	1403	1062	1129	1190	1219	1136	2103	2711	1931	2585	1921	2715
Os01g0511700	15	31	28	42	13	33	0	11	7	22	27	22	1352
Os01g0511800	23	24	40	16	21	19	13	13	33	11	18	19	3074
Os01g0512100	390	467	477	394	484	487	499	546	451	640	596	704	2000
Os01g0512200	320	373	358	361	355	337	309	318	324	327	295	281	3135
Os01g0512400	2	5	2	0	4	3	1	6	2	0	3	6	610
Os01g0512700	0	0	0	0	0	1	0	0	2	0	0	0	733
Os01g0513100	413	422	413	515	578	511	502	399	391	511	525	506	1921
Os01g0513200	307	301	297	352	301	340	334	331	347	391	357	312	3715
Os01g0513400	927	922	1067	1060	1027	1009	1065	862	996	1043	1030	1117	2033
Os01g0513700	368	380	384	446	431	440	521	497	421	560	554	481	869
Os01g0513800	131	131	153	189	184	123	214	220	169	189	160	204	1348
Os01g0513850	11	17	15	22	21	17	28	17	18	29	21	18	854
Os01g0513900	1	4	2	4	6	4	0	12	4	6	1	2	3779
Os01g0513950	0	0	0	0	0	0	0	0	1	0	0	0	313
Os01g0514000	371	445	291	439	407	389	678	483	381	473	600	459	881
Os01g0514300	403	429	386	469	507	416	352	377	349	483	325	466	4024
Os01g0514450	1	2	0	1	1	0	0	4	7	0	3	1	909
Os01g0514600	168	175	86	160	213	130	30	80	88	36	34	41	2576
Os01g0514700	2	5	2	6	3	3	3	8	6	4	1	5	2616
Os01g0514850	68	75	64	70	81	55	62	52	93	62	63	44	2395
Os01g0515300	7	13	7	6	9	18	1	5	13	9	7	11	3653
Os01g0516600	313	269	344	362	324	347	458	386	318	518	540	468	2387
Os01g0516625	6	5	5	4	8	3	0	8	4	7	4	6	1485
Os01g0516700	61	52	50	35	52	43	46	37	36	50	42	54	3077
Os01g0517900	1	0	0	0	1	4	0	3	0	2	1	0	1065
Os01g0518300	0	0	1	0	0	0	0	0	0	0	1	0	588
Os01g0518400	6	6	8	6	5	3	7	3	11	0	4	5	2383
Os01g0518500	387	366	372	359	309	313	365	405	349	278	396	264	2290
Os01g0518651	3	4	2	0	0	0	0	0	2	0	0	1	2346
Os01g0519050	70	77	53	61	48	72	60	61	65	60	70	69	2063
Os01g0519400	385	299	319	250	245	289	240	282	282	196	313	266	1775
Os01g0519700	5	8	7	5	10	2	12	1	5	4	7	4	738
Os01g0520340	0	2	0	0	0	0	0	0	0	0	0	0	4002
Os01g0520600	64	52	104	75	69	65	117	72	74	67	53	99	4012
Os01g0520800	0	0	0	0	0	0	0	0	0	0	1	0	973
Os01g0521400	446	378	493	375	433	402	344	372	397	450	456	567	2926
Os01g0521500	158	153	185	137	185	180	149	169	169	152	161	145	2189
Os01g0521550	431	344	428	420	422	456	433	347	334	374	354	391	3139
Os01g0522100	0	3	2	0	0	16	3	26	2	12	0	10	2549
Os01g0522800	0	1	0	0	0	0	0	0	0	0	0	0	1167
Os01g0523250	0	0	0	0	0	0	0	0	3	0	0	1	2960
Os01g0523401	50	20	14	44	24	28	18	23	35	24	35	8	379
Os01g0524251	2	0	8	2	3	0	3	3	1	0	1	3	1325
Os01g0524400	3	3	1	0	0	0	1	2	5	2	4	2	1196
Os01g0524500	3077	2427	3201	1318	1609	2168	1944	1771	1919	1746	2178	1554	1328
Os01g0524700	237	277	260	366	296	183	305	313	371	277	298	244	3541
Os01g0525350	0	14	2	6	5	5	1	5	6	0	1	1	801
Os01g0525700	174	336	109	304	258	131	33	203	97	45	63	67	526
Os01g0525701	1	0	1	1	1	0	0	0	0	0	0	0	373
Os01g0525800	28	46	40	59	49	13	12	17	26	2	27	12	557
Os01g0526100	197	201	245	227	179	202	213	177	225	248	305	262	1531
Os01g0526200	224	217	203	228	215	239	207	236	247	288	313	240	1661
Os01g0527400	575	593	601	663	589	591	553	476	486	492	479	533	2416
Os01g0527600	203	181	184	157	191	135	187	113	133	72	106	82	2734
Os01g0527700	379	383	385	412	439	469	621	496	511	523	470	475	1635
Os01g0528000	154	142	153	170	156	148	196	139	157	165	148	163	2286
Os01g0528300	0	0	0	1	1	1	0	1	0	0	0	0	1015
Os01g0528800	809	865	879	1079	1004	1040	1639	5683	8480	7731	6663	11260	1322
Os01g0529800	107	101	98	54	45	35	68	107	91	74	99	88	1932
Os01g0530300	210	212	193	264	269	222	263	230	214	227	287	186	1818
Os01g0530366	89	80	79	87	65	91	91	126	70	102	124	97	427
Os01g0530400	237	275	184	267	274	183	240	227	248	258	348	212	1935
Os01g0530500	5	29	0	10	0	4	48	10	16	33	33	11	1384
Os01g0531000	237	251	268	304	294	260	269	217	270	260	183	226	4210
Os01g0531300	0	0	0	0	0	0	0	0	1	0	0	2	886
Os01g0531400	25	28	22	23	32	25	33	42	15	12	28	15	1156
Os01g0531500	1049	1213	870	921	792	892	919	997	918	915	1101	740	1086
Os01g0532100	1	1	0	0	0	0	0	0	0	0	2	0	1921
Os01g0532200	1232	1109	1102	1175	1153	1084	1089	904	968	939	868	900	4603
Os01g0532300	428	293	384	265	298	746	104	152	137	266	241	181	1219
Os01g0532600	125	93	182	122	95	141	92	157	125	251	149	302	2352
Os01g0532700	63	33	48	43	36	45	33	32	27	20	23	38	2396
Os01g0532800	58	70	51	133	67	55	27	26	72	56	24	51	2071
Os01g0533000	190	143	241	193	323	184	312	258	315	233	299	248	6406
Os01g0533400	2	1	0	1	1	0	0	13	2	0	0	1	2864
Os01g0533450	492	428	452	319	357	383	455	362	552	281	280	356	6912
Os01g0533900	48	70	23	32	42	35	13	16	46	6	9	3	4127
Os01g0534700	859	635	484	351	350	520	200	267	446	103	139	168	3956
Os01g0534800	483	422	503	498	594	631	699	762	982	1041	871	1517	2162
Os01g0534900	655	1278	917	798	673	653	674	1104	949	559	505	391	3207
Os01g0535400	125	120	173	187	170	136	185	106	132	165	91	144	3505
Os01g0535650	14	22	15	15	21	15	22	24	15	10	10	15	1062
Os01g0535900	254	261	265	232	273	218	406	302	260	219	288	206	2177
Os01g0536000	945	825	887	712	562	977	482	562	761	763	775	847	1821
Os01g0536400	9	6	7	4	5	5	7	5	4	4	2	3	1456
Os01g0536433	3	4	3	2	4	4	6	1	2	0	0	3	813
Os01g0537250	0	0	1	0	0	0	0	3	0	0	0	0	1191
Os01g0538000	871	979	893	940	862	1027	1094	875	940	977	1037	951	1582
Os01g0539400	3	0	2	4	0	2	0	1	2	1	1	1	1410
Os01g0539900	2	3	2	0	0	0	0	1	4	3	2	0	2783
Os01g0540800	1	0	1	0	0	0	0	0	0	0	2	0	3463
Os01g0541000	0	0	1	0	0	0	0	0	0	0	1	1	1253
Os01g0541600	128	71	103	89	109	135	86	78	88	115	104	115	1487
Os01g0541800	857	947	1109	797	902	1380	661	976	1041	1756	1766	1565	1974
Os01g0541900	506	425	515	422	434	565	572	643	657	912	733	1053	2529
Os01g0542000	455	441	387	363	441	411	245	145	166	180	297	159	948
Os01g0542100	0	4	3	0	2	2	0	0	3	0	0	0	4202
Os01g0542700	111	122	199	84	88	165	134	316	195	302	212	437	845
Os01g0543000	56	69	67	48	81	49	45	52	75	29	46	39	3133
Os01g0543100	7	1	1	0	2	1	2	5	1	4	7	2	1391
Os01g0544450	6	39	5	1	1	3	6	7	18	1	5	17	2811
Os01g0545100	0	0	1	0	0	0	3	0	0	0	0	2	709
Os01g0545900	40	23	15	33	30	24	30	52	37	45	41	40	2010
Os01g0546000	0	0	0	0	0	0	0	1	0	0	0	0	1643
Os01g0546400	53	87	50	33	31	50	36	101	114	104	54	84	1657
Os01g0546500	40	38	47	51	62	30	46	52	44	55	47	57	1806
Os01g0546700	12	4	1	12	8	10	2	0	0	0	2	0	1791
Os01g0546800	252	278	178	333	337	325	277	242	257	233	312	182	1478
Os01g0546900	94	75	58	75	108	91	105	118	98	114	124	103	1954
Os01g0547000	80	71	86	70	78	59	44	58	57	52	31	46	5831
Os01g0547133	23	15	17	19	19	18	9	10	20	18	22	6	1744
Os01g0547200	240	192	245	201	222	203	140	133	205	158	114	162	4565
Os01g0547500	72	55	66	61	53	68	45	74	69	56	44	83	3889
Os01g0547600	149	165	181	1	26	85	6	75	52	76	42	116	1731
Os01g0548600	35	55	54	71	83	59	33	53	28	66	35	100	2596
Os01g0548900	154	227	165	225	216	195	297	251	221	225	262	214	1074
Os01g0549000	0	0	1	0	0	0	0	0	0	0	0	0	855
Os01g0549100	0	0	0	0	0	0	0	0	0	0	0	2	725
Os01g0549200	496	454	500	496	434	487	484	517	674	598	562	701	3713
Os01g0549400	1135	1178	1110	1079	1187	1072	975	1011	1189	1204	878	1176	3383
Os01g0549500	253	229	250	280	281	275	215	234	191	247	214	187	2637
Os01g0549700	501	521	481	593	511	531	536	606	573	750	773	773	1863
Os01g0550000	820	961	894	990	899	1036	1001	959	894	1097	1072	982	1729
Os01g0550100	688	764	872	739	758	832	788	782	774	1022	905	1097	1834
Os01g0550200	175	141	139	143	138	206	173	166	142	199	213	151	1278
Os01g0550300	8854	9790	10401	12154	11897	11503	14367	13124	14508	14408	11470	18517	1644
Os01g0550600	33	30	13	16	13	20	16	34	17	5	20	5	2972
Os01g0551000	549	611	553	458	482	805	1424	755	722	863	631	799	1315
Os01g0551100	1344	1287	2575	1694	1281	1811	1684	1228	942	1493	1180	1641	1298
Os01g0551400	10	12	10	27	22	14	25	26	27	14	42	18	723
Os01g0551900	584	500	655	482	532	432	521	448	529	385	392	391	5710
Os01g0552050	110	106	129	104	107	51	36	41	76	57	22	70	2480
Os01g0552300	3531	2577	2863	1873	1767	3022	1388	1849	2679	2449	3110	2808	1379
Os01g0553600	1	0	0	0	0	0	0	1	0	0	1	0	3256
Os01g0553901	6	8	7	7	6	14	7	8	8	5	7	7	4118
Os01g0555100	20	200	38	51	52	35	11	111	140	18	8	10	931
Os01g0555200	102	205	178	103	113	70	79	98	119	80	81	53	2706
Os01g0555300	427	462	381	473	405	392	336	392	320	415	373	304	948
Os01g0555600	293	362	222	253	280	224	253	465	388	176	343	145	4462
Os01g0556201	995	1056	1155	1166	1376	1234	1260	1008	931	1325	1088	1139	1240
Os01g0556400	739	701	707	798	857	857	720	590	624	769	631	712	1739
Os01g0556650	2976	2634	2853	592	983	1635	546	856	1284	836	528	875	1656
Os01g0556700	298	281	310	56	85	207	106	116	162	98	67	90	550
Os01g0556800	9	4	21	11	15	15	6	4	7	10	2	20	2466
Os01g0557100	375	311	346	284	284	409	677	751	932	1100	1163	1679	1078
Os01g0557200	6	6	3	8	0	2	3	6	6	1	9	6	863
Os01g0557400	109	90	132	101	92	102	71	78	61	72	99	89	2629
Os01g0557500	5653	5462	3511	5021	2578	5596	3273	6219	4990	4504	2669	6182	1961
Os01g0557550	2968	2560	1655	2411	1318	3014	1528	3019	2426	2277	1385	3066	1042
Os01g0558100	12	71	41	71	66	90	150	72	32	98	43	141	975
Os01g0558200	848	663	867	680	744	836	715	720	781	819	703	878	2601
Os01g0558300	296	334	318	372	339	334	356	370	401	465	402	430	1185
Os01g0558500	483	418	426	545	468	434	382	377	362	383	379	349	2837
Os01g0558600	2539	2592	2971	3455	2709	2906	3172	3497	3161	5258	4804	5257	916
Os01g0558700	18	9	22	21	11	17	229	83	38	78	90	90	661
Os01g0558800	251	265	227	252	238	265	305	278	337	231	333	276	1853
Os01g0558825	931	803	828	765	800	833	918	952	1050	850	904	979	4806
Os01g0559000	207	230	251	253	249	230	216	278	237	223	211	252	1964
Os01g0559100	285	259	230	337	306	283	315	304	298	420	343	395	1798
Os01g0559150	100	121	104	114	132	124	150	127	117	148	149	166	1821
Os01g0559200	118	103	92	80	111	105	116	94	122	107	94	104	1722
Os01g0559300	93	104	127	131	129	93	140	104	100	131	162	131	802
Os01g0559500	385	342	218	315	374	288	278	321	370	220	293	221	3389
Os01g0559600	9343	6207	10058	11751	6216	6842	3569	3610	2187	5180	2755	4884	1935
Os01g0559750	1753	1212	1001	879	1120	1458	683	753	839	1706	2210	1616	610
Os01g0559825	322	351	198	186	275	253	75	72	121	100	201	149	432
Os01g0560000	1024	1089	1154	1627	1524	1212	1233	838	799	1199	1059	1030	1620
Os01g0560200	259	258	263	227	214	223	258	278	218	407	358	324	1001
Os01g0562400	1	0	2	0	2	0	0	1	0	0	2	0	2034
Os01g0562600	5	0	4	2	1	3	3	0	3	0	1	0	1421
Os01g0563000	44	86	51	49	67	169	28	45	28	45	21	38	2305
Os01g0563500	10	14	14	16	10	17	25	17	23	25	35	10	1004
Os01g0564300	7	4	7	4	1	17	14	23	5	7	17	21	1590
Os01g0565600	70	79	91	56	58	80	56	64	50	73	84	97	886
Os01g0565800	5	2	3	7	4	4	3	4	1	1	1	1	552
Os01g0565900	14	21	21	29	40	15	15	18	9	29	21	17	1905
Os01g0566000	0	2	0	3	0	3	0	1	3	0	2	1	1483
Os01g0566050	582	388	370	839	904	638	770	465	301	655	566	551	2774
Os01g0566200	12	7	15	15	10	4	10	14	11	13	12	13	755
Os01g0566500	14	72	89	38	49	20	4	11	1	0	4	0	1787
Os01g0566800	1590	1486	1453	251	364	618	820	901	1013	531	979	664	1401
Os01g0566900	2154	2517	2299	2281	2316	2079	2970	2702	2235	2485	2592	2131	1244
Os01g0567200	0	0	1	1	0	2	0	0	0	1	0	0	1218
Os01g0567400	39	39	39	55	28	59	82	71	43	97	59	70	464
Os01g0567533	0	0	0	0	0	0	0	0	0	0	0	1	1441
Os01g0567600	0	0	1	0	0	0	1	7	0	2	2	8	1539
Os01g0569800	10	18	27	24	19	27	76	63	21	74	63	52	3190
Os01g0570500	3577	3294	3044	3016	3158	2959	2625	2906	2566	2113	2576	2144	3054
Os01g0570700	383	387	380	248	275	332	940	645	298	588	1047	340	1096
Os01g0570800	1747	1868	2113	2310	3097	2924	5230	3523	4958	5049	4309	6113	2234
Os01g0571000	94	108	86	113	118	78	81	89	96	87	64	91	2321
Os01g0571100	311	294	376	232	232	310	131	224	186	277	205	250	1491
Os01g0571133	205	193	184	150	199	229	116	201	168	201	221	153	2117
Os01g0571200	110	112	117	144	130	125	168	130	128	143	152	118	816
Os01g0571300	31	51	39	90	91	25	25	37	39	24	31	21	1527
Os01g0571500	0	9	1	7	4	3	29	17	8	17	7	10	835
Os01g0571700	1663	1936	1466	1745	1724	1398	2081	1757	1862	1298	1324	1286	2796
Os01g0571766	11	25	13	13	5	10	9	14	9	9	10	13	344
Os01g0571800	0	2	0	0	0	0	0	0	3	0	0	0	378
Os01g0572100	162	162	145	158	156	133	155	127	175	133	120	158	4142
Os01g0572200	1	0	0	5	3	2	0	0	2	1	2	0	1621
Os01g0572300	584	722	537	545	651	433	564	453	392	328	391	285	2615
Os01g0572700	74	98	89	106	129	91	86	75	70	57	71	48	1726
Os01g0574400	167	208	192	263	250	200	185	160	160	187	140	188	2605
Os01g0574451	120	136	171	151	172	137	132	125	154	129	87	136	1286
Os01g0574500	1353	1233	1384	1231	1171	1152	901	809	876	1057	920	1072	2892
Os01g0574550	188	196	215	229	199	185	119	123	120	146	88	121	1748
Os01g0574600	919	890	731	611	655	833	959	1301	1403	886	1267	922	1254
Os01g0574800	678	729	658	420	505	511	513	750	625	375	720	411	1026
Os01g0575000	2679	2550	2737	2675	2636	2860	2466	2739	2479	3213	2519	3010	3018
Os01g0575200	188	176	216	486	610	1157	4165	1791	701	3100	1707	2477	1990
Os01g0575500	1110	1169	1186	1181	1262	1264	1227	1090	1109	1109	858	1236	3971
Os01g0575801	1	2	0	0	4	2	0	3	2	0	2	3	508
Os01g0576100	0	2	0	0	0	0	0	0	0	0	0	0	945
Os01g0577300	0	0	0	0	0	0	0	1	0	0	0	0	368
Os01g0577450	5	7	8	6	3	9	10	3	5	1	1	5	1619
Os01g0577600	45	35	38	25	18	31	29	28	37	17	28	21	1944
Os01g0578000	150	143	107	137	194	121	143	140	123	107	130	93	1710
Os01g0578200	1	0	2	0	0	3	1	2	1	1	3	0	711
Os01g0578500	0	1	0	0	0	0	0	0	0	0	0	0	1002
Os01g0578800	0	0	1	0	0	0	0	0	0	0	0	0	1409
Os01g0579600	59	55	87	101	46	43	46	49	34	15	18	29	2923
Os01g0579800	9	10	21	21	18	16	15	22	13	13	28	16	701
Os01g0579900	396	395	469	384	390	321	376	309	304	372	393	322	1193
Os01g0580000	180	193	154	130	148	165	172	189	172	117	203	141	2248
Os01g0580100	209	170	189	199	223	150	228	162	215	184	173	193	4037
Os01g0580150	7	3	5	5	5	9	12	8	4	7	9	4	789
Os01g0580200	100	107	79	128	141	70	104	192	115	50	63	73	3185
Os01g0580300	0	1	0	0	0	0	1	0	0	0	0	0	1556
Os01g0580500	271	139	381	462	1049	125	71	99	161	52	84	39	1447
Os01g0580800	804	811	946	760	910	874	1026	1183	1107	1309	1229	1374	2616
Os01g0581300	3643	2689	2310	1207	1588	2160	1137	1384	1873	942	1384	900	1861
Os01g0581400	163	91	128	40	51	116	63	72	134	39	89	87	2820
Os01g0581800	2	0	1	0	0	0	0	2	0	4	0	6	1658
Os01g0581900	123	119	105	106	122	85	94	85	78	87	90	83	2827
Os01g0582400	623	580	598	608	615	672	565	530	596	594	597	622	1944
Os01g0582600	4898	2942	4622	4744	5497	4450	6829	4735	4511	4749	5362	5756	2147
Os01g0583100	2261	1695	1225	2556	1965	1700	1231	1268	2169	1103	897	1422	1913
Os01g0583200	90	145	119	192	127	108	169	182	158	139	143	124	2396
Os01g0583600	0	0	0	0	0	0	0	1	0	0	0	0	1226
Os01g0583900	0	0	0	0	0	0	0	0	0	0	0	1	2913
Os01g0584032	15	20	10	16	17	15	3	6	9	12	0	8	806
Os01g0584100	17	16	4	4	29	0	1	22	15	11	32	13	842
Os01g0584200	176	238	297	236	271	171	116	155	142	176	126	173	2648
Os01g0584250	32	48	87	49	53	53	31	44	41	43	49	47	2834
Os01g0584300	1	0	1	0	0	0	0	0	0	0	0	0	807
Os01g0584800	10	8	14	19	16	22	42	22	17	27	35	14	519
Os01g0584900	1	8	2	33	12	124	197	181	57	329	51	388	1091
Os01g0585100	140	180	192	329	228	133	138	153	252	225	199	299	1386
Os01g0585200	0	1	0	0	0	27	47	19	1	20	3	44	790
Os01g0585300	14670	10247	11454	4740	5743	9735	6525	8496	10499	8780	12647	8651	754
Os01g0585400	1	5	1	3	1	8	6	8	2	3	5	4	660
Os01g0585600	794	805	848	946	855	714	832	930	991	990	819	1165	3278
Os01g0585650	144	169	172	175	175	144	143	134	186	194	100	253	2250
Os01g0585700	1857	1562	1873	1645	1676	1866	1649	1677	1712	2043	1788	1992	2979
Os01g0586450	0	0	3	0	0	0	0	0	0	0	0	0	1021
Os01g0586600	401	413	497	425	432	396	388	439	442	445	497	452	2512
Os01g0586800	0	0	0	0	0	1	0	0	0	1	1	1	707
Os01g0587000	1239	1294	1364	1157	1326	1378	1253	1372	1313	1927	1747	1599	1555
Os01g0587300	292	283	255	158	170	227	181	174	268	236	235	273	3243
Os01g0587400	49	41	45	30	31	80	53	58	40	76	28	82	2923
Os01g0587500	2	5	0	1	1	2	6	5	1	3	7	3	666
Os01g0588000	11	12	11	20	8	7	9	7	9	7	9	18	1068
Os01g0588100	0	0	0	0	0	0	0	0	1	0	0	0	959
Os01g0588200	55	120	75	134	108	121	214	182	204	309	288	299	1215
Os01g0588300	16	12	14	27	15	20	30	38	42	73	28	37	884
Os01g0588400	12	11	17	12	17	19	125	46	23	31	20	55	1175
Os01g0588500	222	225	239	226	245	210	425	293	260	229	258	248	2579
Os01g0588550	153	182	120	159	143	110	292	180	225	190	189	145	1531
Os01g0588600	0	2	0	0	0	0	0	1	2	0	0	0	970
Os01g0588700	377	376	443	429	383	425	428	378	417	459	473	461	1611
Os01g0588800	567	466	454	523	483	575	553	476	511	569	522	542	2168
Os01g0588900	2345	2233	2213	1794	1796	2787	1575	2110	2128	3552	4423	4040	1697
Os01g0589000	218	214	198	168	192	220	202	214	241	168	299	184	1870
Os01g0589100	81	127	116	100	113	125	146	131	119	188	155	156	526
Os01g0589200	9	8	3	6	9	10	20	18	5	10	17	27	1029
Os01g0589300	340	276	328	399	378	387	415	418	386	534	390	462	1717
Os01g0589400	7	7	1	5	5	10	18	16	6	4	8	13	1452
Os01g0589500	836	945	884	784	708	766	866	759	751	848	861	689	1092
Os01g0589700	66	146	123	114	145	115	142	158	147	142	100	121	1321
Os01g0589800	207	173	182	146	143	219	161	260	328	330	491	381	304
Os01g0589900	523	424	534	376	406	546	417	703	898	849	1207	1006	3611
Os01g0590200	32	16	31	24	39	27	30	19	17	25	18	35	1709
Os01g0590700	1	0	0	0	0	0	0	0	0	0	0	0	2700
Os01g0590800	0	0	0	0	0	0	0	1	0	0	0	0	702
Os01g0590900	600	467	505	467	448	531	427	393	382	411	413	424	2775
Os01g0591000	1669	1518	1452	1224	1144	1919	820	1750	2090	2219	2419	3152	1854
Os01g0591250	128	101	96	54	73	140	87	157	162	220	297	248	702
Os01g0591300	32	15	21	26	24	142	413	448	308	873	251	588	2772
Os01g0592500	0	0	1	2	1	0	0	0	2	0	1	0	684
Os01g0592900	101	131	138	145	99	101	184	115	141	118	82	97	3708
Os01g0593000	1217	1109	1099	1078	1047	1029	851	827	1081	849	602	983	7924
Os01g0593100	0	2	1	1	1	0	1	1	1	3	0	2	671
Os01g0593200	97	143	135	91	90	115	165	233	248	212	249	210	1745
Os01g0593500	50	67	71	91	68	43	102	65	84	88	110	81	1151
Os01g0593600	297	333	276	341	341	284	313	363	266	367	350	254	1456
Os01g0594300	46	86	38	179	236	45	16	41	43	32	63	11	2039
Os01g0594600	9	22	19	8	15	18	8	13	25	20	18	26	2498
Os01g0594650	0	0	0	0	1	0	0	0	0	0	0	0	324
Os01g0594800	7	39	6	20	29	7	0	7	8	4	5	3	1283
Os01g0595100	694	703	837	734	701	693	536	597	654	696	650	656	2805
Os01g0595300	0	0	0	0	0	4	0	0	0	3	12	0	1716
Os01g0595400	783	731	777	896	651	835	1399	1173	693	1313	1042	1120	886
Os01g0595600	81	89	152	123	90	237	804	573	158	907	314	1154	1133
Os01g0595725	6	9	3	8	5	3	1	4	4	0	0	4	1117
Os01g0595800	0	0	0	0	0	0	0	0	1	0	0	0	399
Os01g0595900	0	0	0	0	0	0	3	1	0	0	0	0	2700
Os01g0596100	1	0	4	0	0	0	0	0	0	0	0	0	1766
Os01g0596201	0	0	0	1	2	0	4	1	0	0	3	0	1618
Os01g0596425	0	0	2	0	0	0	0	0	2	0	0	1	1659
Os01g0597600	222	51	42	45	102	245	728	205	118	317	225	187	1515
Os01g0597800	7	16	19	29	14	72	624	1155	1576	2031	992	3226	1962
Os01g0598000	0	1	0	0	0	0	2	1	0	0	0	2	949
Os01g0598200	2	3	6	6	5	5	8	4	11	14	2	8	1126
Os01g0598400	20	22	26	37	40	47	30	24	34	41	44	40	1900
Os01g0598600	267	244	185	67	74	135	176	368	395	203	234	337	1758
Os01g0598900	999	963	827	806	942	912	1152	975	882	895	1062	823	1671
Os01g0599550	62	57	68	49	55	42	47	84	141	70	17	83	2556
Os01g0599900	0	0	0	0	0	0	0	0	2	0	0	0	1896
Os01g0600000	439	488	365	433	431	446	584	608	668	630	723	557	948
Os01g0600200	461	431	537	419	446	533	531	501	565	619	540	628	2243
Os01g0600300	365	336	397	286	322	280	308	292	336	306	351	285	3153
Os01g0600400	326	330	279	263	252	277	223	200	266	172	165	216	4220
Os01g0600500	307	146	131	155	167	238	231	129	193	190	250	198	1647
Os01g0600900	521064	332986	393913	72098	162892	189975	116615	145523	196470	51556	127898	54083	1179
Os01g0601000	2	5	1	6	2	1	4	2	3	1	1	3	1730
Os01g0601200	5	7	2	27	37	0	7	148	4	7	7	3	1967
Os01g0601625	14	18	26	10	7	52	102	81	13	46	2	26	3396
Os01g0601651	0	0	0	2	0	0	3	4	0	0	1	0	1963
Os01g0601675	3	9	6	2	3	19	248	35	13	38	4	30	3225
Os01g0602200	19	29	15	17	25	34	43	35	28	61	25	41	855
Os01g0602400	374	242	237	525	303	969	1210	851	437	1071	383	965	1955
Os01g0602433	429	411	375	569	468	988	692	636	459	965	547	1090	1660
Os01g0602466	27	22	31	53	32	103	157	113	34	115	47	92	1681
Os01g0602600	3	0	0	0	0	3	8	3	1	2	0	3	1009
Os01g0602800	578	635	620	321	351	456	301	626	618	462	416	609	3166
Os01g0603000	555	665	514	688	676	626	709	653	614	597	707	546	1555
Os01g0603100	7	1	0	4	4	2	3	2	5	3	10	8	2964
Os01g0603200	86	42	69	85	95	65	30	28	41	40	38	22	2489
Os01g0603300	1133	910	1084	1257	1246	1202	702	1274	1068	1397	1926	1090	1489
Os01g0603500	0	1	3	0	0	2	2	0	0	0	3	1	1401
Os01g0603700	2	0	3	1	0	0	3	7	4	0	1	0	3481
Os01g0603800	15	11	12	7	8	14	7	16	23	9	17	3	3282
Os01g0604000	20	4	5	11	17	14	15	19	17	4	9	9	1388
Os01g0604100	187	179	148	149	157	131	200	138	134	100	188	138	2856
Os01g0604500	226	197	248	268	265	437	319	268	281	411	474	375	1074
Os01g0604550	0	0	0	0	0	0	0	0	1	1	0	0	576
Os01g0604600	0	12	20	13	0	0	19	0	0	15	12	0	1417
Os01g0604700	406	418	332	388	423	459	455	450	429	469	448	457	2562
Os01g0604900	2	2	3	4	7	1	2	2	4	8	2	1	738
Os01g0605000	140	96	128	114	135	93	114	90	154	152	150	147	2289
Os01g0605100	49	82	71	63	50	104	251	214	170	230	103	264	1665
Os01g0605300	1	2	1	1	0	1	4	7	2	4	4	2	2029
Os01g0605400	0	0	0	0	0	0	0	0	0	0	2	0	1914
Os01g0605500	2	5	6	0	0	5	3	8	3	4	0	5	2553
Os01g0605650	142	180	160	253	231	144	235	159	178	177	147	155	2701
Os01g0605700	40	26	32	25	22	36	30	20	56	36	48	19	991
Os01g0606000	3	8	0	10	7	0	0	1	3	0	0	4	1085
Os01g0606050	38	55	21	60	40	41	60	44	51	54	49	42	1096
Os01g0606133	1	0	0	2	3	0	5	4	2	1	1	4	1372
Os01g0606166	133	145	182	199	278	200	319	209	247	348	437	453	1325
Os01g0606200	0	0	1	0	0	0	0	0	0	0	0	0	288
Os01g0606400	219	142	147	75	144	98	70	131	90	46	67	62	2378
Os01g0606900	133	70	61	179	321	167	29	3	8	6	18	12	1214
Os01g0607000	0	1	1	0	1	0	0	0	1	0	1	1	707
Os01g0607100	1	4	0	5	3	2	0	1	2	0	1	0	980
Os01g0607200	54	40	57	52	64	75	135	131	68	187	116	220	2159
Os01g0607250	33	44	59	32	45	61	82	84	84	137	103	169	1582
Os01g0607300	7	9	15	1	10	15	7	8	7	14	16	9	1252
Os01g0607400	2400	1983	2277	1990	1976	2089	1900	1923	2133	1995	1881	2171	3166
Os01g0607600	96	53	52	60	56	59	48	37	58	32	20	53	3055
Os01g0607800	155	134	69	132	108	112	101	119	138	110	175	76	1105
Os01g0607900	74	83	63	54	22	55	40	153	127	46	90	43	2525
Os01g0608101	48	48	64	223	15	43	4	1	3	0	3	5	1838
Os01g0608200	1	0	0	0	0	0	0	0	0	0	0	0	1115
Os01g0608400	5	4	10	16	12	43	99	40	14	70	17	64	3369
Os01g0608900	0	1	0	0	0	0	0	1	0	0	0	0	2477
Os01g0609000	1	0	0	0	0	0	0	3	0	1	0	1	4505
Os01g0609200	2	10	3	6	4	10	1	12	11	11	3	8	4395
Os01g0609300	167	355	187	236	284	350	436	316	302	769	219	981	4939
Os01g0609501	5	10	2	6	11	15	10	4	6	12	2	36	714
Os01g0609700	0	4	1	0	1	0	0	0	1	0	0	2	1680
Os01g0609900	42	84	123	180	137	632	888	468	158	996	201	1264	4826
Os01g0610100	883	795	769	844	792	938	1078	1011	880	1322	1315	1116	1029
Os01g0610300	357	308	338	305	253	278	222	232	197	199	186	218	2311
Os01g0610400	93	101	103	132	102	113	128	141	132	164	152	131	877
Os01g0610500	284	304	314	375	383	286	271	311	291	366	345	359	1228
Os01g0610600	483	418	452	480	414	458	505	497	616	401	364	458	4081
Os01g0610700	150	169	175	173	168	166	226	220	262	290	318	243	1462
Os01g0610800	22	34	8	38	21	16	11	48	42	5	3	2	1247
Os01g0611000	4685	2874	2867	1509	2822	2756	3214	3731	3736	4100	3553	3392	1687
Os01g0611050	5	7	0	0	1	2	3	3	2	1	7	2	667
Os01g0611100	131	176	180	186	211	170	212	226	191	296	219	344	949
Os01g0611900	67	69	80	84	90	60	60	44	82	73	64	73	3654
Os01g0611950	6	2	7	2	4	5	1	1	3	5	1	3	547
Os01g0612000	324	307	262	285	304	295	287	251	269	270	282	283	1867
Os01g0612200	341	384	337	344	370	372	533	470	454	642	637	501	1166
Os01g0612350	0	0	0	0	0	0	0	0	0	0	0	1	5613
Os01g0612425	0	0	1	1	0	0	2	0	1	0	2	1	866
Os01g0612500	15	53	62	14	41	38	4	22	25	40	36	19	1362
Os01g0612600	666	0	154	307	330	286	298	151	986	274	185	486	2396
Os01g0612700	158	200	182	209	203	121	163	134	164	100	110	90	4788
Os01g0612750	2	0	3	0	0	0	1	0	0	2	8	0	540
Os01g0612800	106	114	119	105	127	120	115	117	133	100	176	155	604
Os01g0612900	328	412	407	395	404	544	689	622	664	825	644	978	1624
Os01g0613100	7	3	1	0	1	0	0	8	6	0	0	0	1797
Os01g0613300	267	312	204	295	248	330	412	324	314	355	402	306	754
Os01g0613500	92	494	35	127	24	16	26	180	300	8	24	18	1402
Os01g0613800	6	36	13	21	3	177	87	127	48	110	57	108	1383
Os01g0613900	235	221	206	212	202	250	198	261	269	183	271	218	2479
Os01g0614300	116	147	134	119	134	129	77	82	68	47	55	59	4719
Os01g0614400	634	619	543	604	610	649	647	506	590	597	698	577	4163
Os01g0614700	228	259	234	291	283	255	256	225	246	242	245	211	1438
Os01g0614750	35	24	35	56	38	40	29	23	34	25	27	32	2568
Os01g0614900	1161	916	1067	1233	1095	1173	830	841	771	760	845	813	3461
Os01g0615000	563	377	387	428	442	603	387	310	323	317	433	264	811
Os01g0615050	11	317	191	688	266	1168	1865	1131	82	1826	339	2170	641
Os01g0615100	1	91	8	169	72	152	178	111	5	232	30	214	486
Os01g0615200	138	144	145	128	170	135	153	140	152	118	178	102	1617
Os01g0615250	859	997	819	964	1035	944	1024	1006	984	815	1127	893	1287
Os01g0615300	116	101	98	92	117	133	131	112	124	142	128	132	1561
Os01g0615400	358	389	332	393	440	467	391	421	444	481	380	452	1283
Os01g0615500	0	2	6	7	7	1	7	2	0	2	3	0	1849
Os01g0616100	1163	1119	1217	1233	1228	1140	1079	832	948	1025	887	1038	3653
Os01g0616300	48	33	19	41	38	27	21	39	37	14	31	25	1476
Os01g0616333	3	4	0	2	0	1	0	2	5	2	1	2	1578
Os01g0616366	35	29	13	44	42	19	12	25	18	16	18	11	1873
Os01g0616400	361	348	357	376	339	363	393	369	328	327	382	339	1768
Os01g0616500	167	235	171	281	213	217	323	289	266	253	285	257	1308
Os01g0616600	20	23	24	33	40	19	59	38	29	32	51	55	1389
Os01g0616800	36	40	41	34	37	27	42	32	42	23	29	25	1077
Os01g0616900	755	810	639	596	717	478	431	380	574	258	280	310	2515
Os01g0617200	249	307	226	188	225	185	189	175	191	114	160	146	2253
Os01g0617500	1345	1351	1339	1525	1431	1365	1448	1292	1477	1336	1201	1385	3548
Os01g0617600	41	53	53	74	91	47	115	71	59	44	57	46	2432
Os01g0617700	80	108	72	105	76	90	109	63	87	89	64	80	3041
Os01g0617800	105	98	105	131	128	128	119	145	109	142	135	121	1090
Os01g0617900	1353	1308	950	1084	1073	1006	1225	1116	937	610	1111	566	1213
Os01g0618000	0	6	8	8	2	2	1	7	1	2	3	3	1134
Os01g0618100	1553	1135	1258	1218	1183	748	365	329	487	139	294	105	1325
Os01g0618200	402	249	256	263	306	321	238	245	309	423	497	275	1489
Os01g0618300	7	6	14	5	13	18	9	4	12	14	23	13	3340
Os01g0618400	752	1095	386	918	798	833	1758	1383	1526	1000	1589	744	2322
Os01g0618500	198	217	218	261	230	256	243	182	206	262	232	275	2053
Os01g0618700	12	30	48	25	29	23	35	74	50	32	34	55	2312
Os01g0618800	6184	4589	4862	3845	3790	5803	4224	4554	5829	5591	6011	6278	3085
Os01g0618900	488	488	440	439	497	355	429	384	452	177	415	220	1815
Os01g0619000	509	414	436	455	499	444	437	448	465	505	523	539	2208
Os01g0619800	103	109	108	35	65	120	83	75	69	92	112	48	2528
Os01g0619900	591	551	511	245	309	623	242	343	412	493	361	332	1261
Os01g0620100	448	420	395	435	474	401	569	410	359	366	503	304	1259
[truncated: 27,751 more rows]
