# Supplementary material for: Effects of fenclorim on rice physiology, gene transcription and pretilachlor detoxification ability
Source: BMC Plant Biol. 2020 Mar 6;20:100. doi: 10.1186/s12870-020-2304-y (PMC7059400; doi:10.1186/s12870-020-2304-y)
Supplement: Supplementary file 3 — Additional file 3: Table S2. Read FPKM per gene. [file 12870_2020_2304_MOESM3_ESM.xlsx]

## Sheet: All_gene_fpkm
#ID	CK-4h 1	CK-4h 2	CK-4h 3	Fen-4h 1	Fen-4h 2	Fen-4h 3	CK-24h 1	CK-24h 2	CK-24h 3	Fen-24h 1	Fen-24h 2	Fen-24h 3
Os01g0100100	5.90585	4.88065	4.1244	5.12857	4.83204	5.06061	4.97778	5.46609	5.73466	4.76567	4.16201	5.93947
Os01g0100200	11.057	10.678	12.2033	12.631	12.4126	11.1604	10.7405	10.577	10.5544	11.0748	10.3528	11.534
Os01g0100300	0.405245	0.783172	0.123266	1.06254	1.18925	0.357669	2.42064	1.05954	0.786974	0.220399	1.08174	0.346558
Os01g0100466	2.43975	2.3731	3.11902	2.88203	3.86438	2.14879	2.7219	1.69219	3.052	2.17379	2.51613	1.00939
Os01g0100600	33.468	46.8458	37.1626	59.1122	50.0451	44.1696	62.9521	74.2516	62.0225	44.364	54.6997	45.7489
Os01g0100650	16.4471	16.297	12.9543	18.5727	16.3072	15.5801	17.7069	18.2847	15.9872	18.4422	16.4965	14.86
Os01g0100800	7.95922	8.3717	7.57529	7.5693	7.4446	8.99571	7.05751	7.36864	6.40534	7.08857	6.47433	6.73488
Os01g0100900	28.0233	27.8961	34.8469	32.4577	28.0184	30.5453	32.5919	32.3395	27.1755	40.9362	26.2272	44.2627
Os01g0101150	0.429751	0.308615	0.257048	0.586995	0.604757	0.368701	0.450953	0.596871	0.429435	0.242779	0.174194	0.275074
Os01g0101200	220.304	156.924	196.956	85.4189	109.977	138.995	58.7488	84.3372	118.246	75.756	123.141	79.8176
Os01g0101300	10.8024	7.14639	9.45309	8.57646	8.15895	9.44936	6.91896	9.02334	10.9649	10.6767	11.0875	9.70471
Os01g0101600	98.1296	82.3384	71.4631	71.7887	53.9409	96.5025	35.6442	60.162	80.7554	57.0784	72.1368	76.3664
Os01g0101800	0.151674	0.265189	0.298112	0.241705	0.136954	0.570486	0.0604666	0.231527	0.174779	0.130556	0.202989	0.252826
Os01g0101850	0.594579	0.743421	0.543407	0.67976	0.280047	1.36845	0.080974	0.277602	0.740891	0.166526	0.0794556	0.878835
Os01g0101900	0	0	0	0	0	0.682214	0	0	0	0	0	0
Os01g0102000	0.0670567	0.336847	0.863683	0.686853	0.500912	0.133671	0.868207	0.964848	0.171784	0.167904	0.139432	0.408917
Os01g0102300	46.6526	35.9035	29.682	41.0519	42.5851	54.0406	59.6977	79.902	155.218	91.6231	134.489	109.975
Os01g0102400	0	0.0640862	0.20079	0.0902914	0	0.0263755	0.0927014	0.0298559	0.121946	0.116133	0.0997213	0.233227
Os01g0102500	6.71818	7.2275	6.55617	11.5197	12.8374	13.7547	12.6896	10.355	12.1497	14.6192	11.7147	18.7656
Os01g0102600	82.1911	68.3759	67.7777	71.8482	85.8682	85.9082	57.9828	89.0615	89.4966	101.27	117.487	103.99
Os01g0102800	3.06226	2.5186	3.03639	3.07347	3.05206	2.64714	3.44559	3.10448	3.27731	3.31258	2.85548	2.99117
Os01g0102850	10.6606	5.10132	4.69792	15.5495	9.61483	10.4178	0.405675	0.226098	0.533168	0.587286	1.15795	0.169712
Os01g0102900	5746.78	3269.42	3733.63	4557.95	4281.35	3448.44	1467.48	597.665	768.569	831.12	1637.36	506.512
Os01g0103000	2.73982	1.9032	1.62843	2.4781	3.28922	1.3399	1.40203	0.998915	1.15597	0.355582	0.673207	0.169102
Os01g0103075	17.1741	19.4284	24.548	15.9961	13.1148	16.961	8.74077	16.4947	14.4339	20.7093	16.5097	21.6765
Os01g0103100	1.17689	1.36986	2.31777	1.21632	1.50068	0.76924	0.790185	1.71948	0.756713	1.45132	1.4634	2.05129
Os01g0103400	16.8978	19.7013	18.1122	26.524	26.8635	25.1889	18.7483	13.1434	16.2592	16.2674	22.199	13.5191
Os01g0103600	20.632	20.8942	25.6477	33.1744	27.6457	35.6087	58.3218	44.984	26.8743	64.0879	39.4575	51.1384
Os01g0103650	0.345358	0.505711	0.829322	0.520185	1.13819	0.461662	0.873539	0.859919	0.862188	0.944184	0.24195	0.410082
Os01g0103700	0.937247	0.762152	0.923335	0.987356	1.11693	1.16909	0.971294	0.819398	0.676306	0.989883	0.746481	1.10884
Os01g0103800	4.24005	5.4936	4.65001	7.80007	6.6996	5.28645	4.83168	3.92551	4.49244	4.12112	4.21985	4.42322
Os01g0103900	0.053012	0.193477	0.0673713	0.218314	0.181719	0.106384	0.0952981	0.244052	0.123062	0.117833	0.231814	0.223725
Os01g0104000	11.4241	11.1624	13.1567	14.3463	12.7907	12.9649	11.4595	10.9949	8.96732	13.8032	10.3084	11.8862
Os01g0104100	43.0053	40.2193	41.7109	36.3871	32.877	44.1144	32.699	35.3578	42.0073	45.3325	39.4332	42.8621
Os01g0104200	0.272916	0.0749095	0.161983	0.0650828	0.0609142	0.11971	0.120868	0	0.0742409	0	0.177457	0.153993
Os01g0104400	127.481	167.621	140.725	111.581	98.1105	131.678	94.8667	121.843	108.207	134.425	111.409	104.889
Os01g0104600	11.9413	10.2716	11.1497	10.919	9.55227	12.6983	11.6482	12.9055	15.5567	12.8981	12.893	17.1612
Os01g0104800	2.36688	2.64005	3.09212	4.21036	3.96722	2.29172	3.82471	2.43207	2.8614	2.98496	2.42455	4.26438
Os01g0104900	9.69732	13.1214	12.3551	10.3487	9.07077	6.79764	12.0971	11.6543	12.7719	4.11042	7.73702	4.01746
Os01g0105300	0	0.0273595	0	0	0	0	0	0	0	0.012379	0	0
Os01g0105400	1.12434	0.990595	0.81127	1.22017	1.0921	1.35802	1.29617	1.32343	0.947943	1.57425	0.911557	1.31323
Os01g0105700	0.200553	0.122853	0.218364	0.148572	0.067793	0.165984	0.06243	0.119054	0.079509	0.11545	0.0460494	0.0843204
Os01g0105800	2.87291	2.18652	2.32167	3.75331	3.85355	2.11093	2.2173	2.52772	2.71888	4.0948	3.44018	3.55726
Os01g0105900	42.5959	35.7758	43.5209	54.3985	46.3998	56.7284	69.5664	45.3999	39.9322	66.8679	61.62	55.3887
Os01g0106200	33.4537	35.6039	28.2414	36.9576	39.8486	38.968	34.2505	33.2976	30.338	42.9934	44.1107	31.4732
Os01g0106300	37.7921	21.221	5.10768	20.2629	22.3733	21.7614	2.58829	19.6921	19.1838	0.114298	5.89256	2.51572
Os01g0106400	4.3549	22.3014	7.35795	9.28031	12.4558	11.9833	0.466203	4.2902	2.07539	9.77291	1.26549	6.21121
Os01g0106500	4.4075	6.08236	4.91603	8.47155	7.62459	5.66051	7.63115	4.13808	5.43496	6.14042	4.93232	4.5144
Os01g0106600	6.59281	6.86028	10.1893	5.95998	5.60621	6.51929	5.31905	5.92238	5.73484	6.95698	6.19296	6.5937
Os01g0106700	5.60599	5.46826	5.37269	5.42585	5.6282	4.46791	5.42439	4.03476	4.51822	4.20653	4.48257	4.11584
Os01g0106800	57.0366	65.335	57.6613	69.9597	59.5833	64.4561	73.0982	62.7629	54.4536	71.5709	78.2619	50.8395
Os01g0106900	102.624	84.4548	81.041	64.8315	59.163	116.568	47.8111	68.446	90.8157	84.7588	83.8907	104.029
Os01g0107000	20.8363	18.2218	19.7757	21.3592	18.3533	23.7415	18.2548	16.7206	19.4573	23.4829	25.7894	25.1098
Os01g0107400	0.962081	3.74955	1.09675	1.83876	1.34439	0.117054	0.397431	2.0536e-05	0.55122	0.166071	8.24213	4.09214e-12
Os01g0107700	0.523677	0.336854	0.307801	0.606774	0.528541	0.381973	0.196167	0.168259	0.272284	0.206445	0.14064	0.30776
Os01g0107750	0.422333	0.46555	0.253438	0.53386	0.48318	0.385004	0.123071	0.294419	0.16208	0.288593	0.17608	0.255222
Os01g0107900	34.276	29.9986	33.893	34.9875	36.0718	35.1234	35.4032	38.5778	40.7031	33.4056	42.6308	36.5596
Os01g0108000	5.26394	5.43114	4.80384	6.0849	5.27017	5.41696	3.86023	4.24827	4.29919	3.61058	3.02538	4.35029
Os01g0108200	11.1686	10.9817	11.9728	11.5864	12.6455	12.0327	9.45548	9.91944	11.4212	9.59359	7.50342	11.4403
Os01g0108400	0	0	0	0.0681249	0.126931	0.0624338	0.0631088	0.239647	0.312314	0	0	0.158662
Os01g0108600	21.4335	19.1582	12.6636	22.281	20.7329	18.8416	23.4208	20.2849	20.0556	27.3921	21.0531	18.6503
Os01g0108700	0	0	0	0	0	0	0	0	0	0	0	0.112506
Os01g0108800	0.285838	1.00492	1.07301	0.325637	0.386022	1.06483	0.156685	0.326142	0.62442	0.378379	0.339012	1.29618
Os01g0109000	17.013	14.0307	14.2958	14.1411	16.9972	14.4235	11.1334	12.0809	12.6695	9.90317	12.2376	13.9508
Os01g0109201	0.147511	0.0475131	0.0992139	0.0221906	0.0203243	0.0591311	0.0874663	0.0675764	0.136017	0.0433691	0.101661	0.14982
Os01g0109300	8.33371	8.99669	8.81493	10.4553	7.68749	9.59709	9.38004	9.75306	11.9115	10.4327	11.7927	11.7654
Os01g0109432	0.443787	0.923195	0.607815	2.04277	2.20613	0.725654	0.307212	0.773922	0.553477	0.359887	0.656979	1.68325
Os01g0109500	0.251166	0.0540664	0.225994	0.890549	0.513461	0.388539	0.783481	0.254375	0.153743	0.0491126	0.108492	0.0544986
Os01g0109700	21.6657	20.0898	21.2645	22.752	21.663	23.376	17.406	15.7805	19.3601	18.8494	12.5108	21.0378
Os01g0109750	5.76932	6.09849	5.5202	6.38472	5.61384	8.27631	5.83813	5.78381	5.19248	5.15812	5.5433	4.96744
Os01g0110050	0.0455076	0.0746056	0.31143	0	0	0.120523	0	0	0.106617	0.306205	0.0381911	0.22753
Os01g0110100	1.40418	1.37001	1.80603	0.586019	0.430751	1.70488	0.902235	1.14014	1.59006	0.778478	1.29707	1.48097
Os01g0110200	14.9237	22.5321	23.5857	15.8417	20.471	16.2905	14.0782	23.0162	18.2932	3.81288	31.6389	4.43916
Os01g0110400	26.2135	25.2207	51.8509	73.4478	60.1349	26.2035	54.0733	46.8103	41.3405	84.4944	64.8995	78.3474
Os01g0110500	2.06129	1.71682	1.29185	2.80655	3.11752	2.02939	1.53749	1.66906	1.69614	2.36022	1.7526	2.21799
Os01g0110600	0.312573	0.320146	0.101553	0.555273	0.315267	0.225078	0.193952	0.217096	0.248373	0.398723	0.375878	0.234388
Os01g0110700	0.996991	0.400452	0.565648	0.40824	0.538306	1.13091	0.347664	0.483095	0.520526	0.643711	0.533069	0.533949
Os01g0110800	1.20948	1.77665	0.62443	1.82094	1.18669	0.583529	2.38405	2.6962	3.61915	1.07803	2.45296	1.25844
Os01g0111100	55.4887	53.0768	40.3182	14.0162	21.5594	20.6439	33.7033	56.1803	62.9627	28.0081	43.5191	19.6346
Os01g0111200	14.2958	15.1645	14.1275	13.7223	14.0874	13.5514	10.9035	10.8932	11.8896	12.15	10.589	13.1095
Os01g0111400	5.16305	4.52777	5.10467	5.45065	5.86675	5.16001	2.78224	2.83989	3.27101	3.44037	3.5219	3.39801
Os01g0111700	0.0689826	0.227358	0.121712	0.155173	0.0476637	1.68328	3.32734	2.70603	0.709309	2.5733	0.883185	2.62059
Os01g0111800	43.4861	81.2805	38.5441	64.9525	54.5989	31.232	44.9756	85.3396	52.2144	22.2132	43.5325	21.876
Os01g0111900	120.498	206.981	88.3127	115.377	109.021	76.3443	97.3914	194.295	149.78	45.2123	116.482	49.4934
Os01g0112000	0.50692	2.3554	1.18466	0.545339	0.169044	0	0.174212	1.76494	2.54865	0.20985	0.494619	0
Os01g0112100	0.0253196	0.0611665	0.0834923	0.0974986	0.18805	0.0769464	0.116	0.122216	0.0668369	0.036361	0.0506569	0.0860089
Os01g0112201	0.341831	0.290765	0.62274	0.692585	0.453429	0.356469	0.855103	0.453413	0.452147	0.440838	0.502358	0.791639
Os01g0112300	4.66928	4.90311	5.05272	6.10778	5.41097	6.1301	5.93508	5.46032	4.43092	5.6556	5.74904	5.34476
Os01g0112400	0.937475	1.59215	1.16145	0.377841	0.347861	0.888157	0.433212	1.63219	1.23142	0.518004	0.505662	0.443062
Os01g0112500	32.146	30.1518	26.1093	28.4917	21.7597	30.7603	19.4393	28.5113	22.8669	28.1238	27.5092	28.7887
Os01g0112600	0	0	0	0	0.744521	0.121921	0.24544	0	0	0	0	0.156114
Os01g0113000	0.0559153	0.0630977	0.0558509	0.0255286	0.00781057	0.0377763	0.032931	0.0761439	0.0341511	0.0164896	0.0284804	0.0284314
Os01g0113200	0.116031	0.174694	0.0908848	0.897947	1.18346	0.561263	4.20135	0.36217	0.472232	1.61638	1.48341	0.631964
Os01g0113300	0.0240468	0.0194879	0.141748	0.272822	0.149194	0.144987	0.58991	0.0543831	0.0367919	0.40329	0.263598	0.141628
Os01g0113325	0.0977022	0.117606	0.184902	0.557774	0.83717	0.31258	2.62392	0.184809	0.167915	1.28383	0.887117	0.60015
Os01g0113350	0.560931	0.660966	0.525176	1.24573	1.46008	1.06061	2.25407	0.953484	1.05552	1.68499	1.16833	2.04487
Os01g0113500	0.082439	0	0.0171866	0.0154525	0.0282519	0.0273734	0.0238242	0.0307197	0.0312907	0.0447217	0.0172977	0.0343715
Os01g0113600	8.10687	7.08384	8.85733	11.8559	11.0539	9.71956	9.36568	5.48091	8.11941	9.86178	11.5648	8.38914
Os01g0113700	0.222739	0.301541	0.720159	0.62475	0.522341	0.702896	0.757696	0.36353	0.537903	0.944218	0.38045	1.03355
Os01g0113800	0.022525	0.054693	0.0944836	0.186282	0.170277	0.149771	0.288893	0.151884	0.137445	0.261696	0.114086	0.169103
Os01g0113900	0.0794134	0	0	0	0.0541086	0	0	0	0	0.019471	0	0.0441955
Os01g0113950	0.0285187	0	0	0	0.0196645	0.0380027	0	0	0	0	0	0.0240326
Os01g0114100	19.352	10.6947	20.3738	18.485	18.3754	27.2982	23.9316	40.6845	32.5055	47.8564	31.1737	60.0264
Os01g0114200	1.06847	1.4271	1.68449	0.713527	0.978087	0.900435	0.532413	0.834367	0.991625	0.808339	0.262897	0.325545
Os01g0114300	14.5393	8.55219	10.6957	10.3586	7.75807	23.673	9.52343	15.5808	16.2029	20.3478	15.083	22.8189
Os01g0114400	0.0633797	0	0.0540363	0	0	0.126621	0.0752528	0	0.147123	0.0940388	0.055024	0.317687
Os01g0114402	0.0820623	0.110525	0.0231214	0.145624	0.114089	0.421661	0.260859	0.419455	0.337342	0.223871	0.0473149	0.370689
Os01g0114600	5.68604	5.96453	4.49262	4.82958	6.11657	7.29941	5.76992	7.01954	6.35343	4.03527	5.58303	6.35429
Os01g0114700	7.26184e-79	0.172044	0.249073	0.126777	0.239613	0.337344	0.173502	0.184016	0.561795	0.0513977	0.0210031	0.213625
Os01g0114900	0.0658735	0.318937	0.0559185	0.0499944	0.271988	0.398206	0.153945	0.445956	0	0.193301	0.226927	0.165738
Os01g0115100	1.53755	0.821658	1.43793	0.829083	0.922295	3.16718	1.85779	2.56817	2.22829	3.35261	1.5395	3.17074
Os01g0115200	1.55926	0.794348	1.38109	0.65971	1.52431	3.45889	3.54537	4.60391	2.45169	2.87701	2.77905	1.9834
Os01g0115300	0.497268	0.39854	0.533628	0.31984	0.407994	0.450169	0.442772	0.362044	0.425446	0.617719	0.116969	0.594351
Os01g0115566	0	0	0.336212	0.189685	0.0851355	0.167115	0.233401	0	0.099724	0.388463	0	0.421404
Os01g0115600	6.31019	4.19906	4.7449	4.40291	3.07932	12.5526	10.142	13.8843	6.67073	11.926	5.4144	12.9208
Os01g0115700	0.20943	0.0970225	0.17711	0.112599	0.123358	0.557332	0.122551	0.293581	0.275229	0.305879	0.302512	0.225145
Os01g0115725	0.000113765	5.39755e-05	0.979784	1.82014	0.685222	0.802446	2.49271e-08	0.753834	9.64136e-05	0.000110803	0.000259329	4.26064e-07
Os01g0115900	0.892163	0.403005	0.681304	0.683645	0.449161	1.45465	0.709376	1.13563	1.27526	1.10836	0.816117	1.68494
Os01g0116200	0	0	0	0.0196589	0	0.0349321	0	0.0603421	0	0	0	0.0440907
Os01g0116250	0.029802	0.0963432	0.0504741	0.293605	0.0413724	0.359474	0.249485	0.183445	0.114953	0.132737	0.0776877	0.328439
Os01g0116300	0.259867	0.227544	0.295596	0.12875	0.419136	0.571237	0.137424	0.337748	0.358002	0.276034	0.135073	0.320722
Os01g0116400	1.20246	0.770381	0.465677	1.00674	0.531703	1.83221	0.587216	0.440154	0.514265	0.986656	0.563683	0.821197
Os01g0116600	12.188	12.122	12.1988	13.3369	12.686	13.4456	12.6183	11.8885	12.9505	10.0509	10.3461	14.1894
Os01g0116650	6.12667	3.76665	3.68585	4.7599	2.77115	10.6939	2.93106	2.62604	2.63193	3.28021	2.49925	2.69555
Os01g0116900	1.49331	1.69274	0.832082	1.98236	1.009	2.70823	4.30536	3.21057	1.71101	3.69761	1.88919	2.68754
Os01g0116901	0.302652	0.287658	0.437095	0.411269	0.379295	0.867432	1.47821	1.21518	0.71736	1.67818	0.399654	2.15059
Os01g0117000	0.0268867	0	0	0	0	0.0358734	0	0	0.041523	0.039915	0	0
Os01g0117025	0	0.0660421	0	0.0206839	0.0189708	0	0	0.0208002	0	0	0	0
Os01g0117100	0	0.0305228	0.0320336	0.0285178	0	0	0	0	0	0	0	0
Os01g0117200	0	0	0	0	0.016964	0	0	0.0186522	0	0	0	0
Os01g0117700	0	0	0	0	0	0	0	0.0224473	0	0.0432082	0	0.0495411
Os01g0117900	129.267	142.009	132.549	108.729	127.98	94.1862	63.5173	84.2162	78.3946	41.9774	44.1648	46.7022
Os01g0118000	16.8284	19.4037	25.0768	23.1785	22.2977	20.3909	22.7652	21.3137	20.2211	22.171	18.0484	25.3025
Os01g0118100	7.80659	7.33483	8.02952	7.22777	9.15558	8.26049	9.54415	8.78377	11.0229	7.67256	8.03768	10.059
Os01g0118300	0.0326557	0.0927967	0.0407937	0.189699	0.0932054	0.0221854	0.0283406	0.122732	0.0745189	0.0118367	0	0.0419711
Os01g0118400	28.2143	25.1036	19.3777	16.2553	20.9405	25.4611	32.0715	41.1252	51.5311	66.9176	61.9599	87.8878
Os01g0118600	1.11288	3.29593	2.18998	1.84473	2.26119	0.953378	1.12708	2.08457	2.0588	0.337981	0.81617	0.294982
Os01g0118700	25.4065	22.0909	34.4668	28.2752	29.0582	26.5622	39.3563	39.5828	39.5996	62.6088	45.4813	70.7525
Os01g0119000	7.77565	4.06702	5.2788	2.53228	4.72029	3.69144	2.23385	2.44296	4.43572	4.11287	4.86068	4.19084
Os01g0119100	24.1845	37.1722	17.2221	8.71292	9.48989	11.2097	31.6917	41.1811	58.9211	12.8684	21.9726	14.1735
Os01g0119500	5.88087	6.25963	5.19264	4.75983	6.59345	5.14387	3.67426	3.96421	4.48605	6.00733	4.88847	3.53262
Os01g0120300	15.3237	13.3243	11.9752	13.6702	13.3344	14.4079	15.3145	14.0589	14.9649	16.2053	16.865	17.95
Os01g0120500	112.669	98.0145	112.429	79.0589	62.7202	128.628	72.7148	94.6712	101.782	122.987	131.643	132.612
Os01g0120600	3.0097	3.77583	4.09206	6.25494	5.74192	5.1084	8.5858	7.63195	7.28696	13.5061	9.44371	14.8338
Os01g0120700	29.7741	30.621	36.8374	54.8438	54.084	42.9428	55.3634	34.9562	29.487	45.7238	45.5804	42.4796
Os01g0120800	19.6075	24.3251	24.0316	31.8896	27.1649	26.8918	37.1211	33.0578	30.3982	34.1288	40.127	28.1765
Os01g0121000	0.792889	0.265671	0.726843	1.10893	2.32164	0.308952	12.786	1.53631	1.59169	1.95777	1.73994	0.800104
Os01g0121100	32.7001	32.1932	32.7382	37.8685	38.4037	46.8052	37.4674	30.4726	27.6653	38.9635	34.3742	34.8534
Os01g0121200	0.545572	0.507139	0.603204	0.612895	0.506951	0.364604	0.285602	0.733092	0.579564	0.53461	0.484004	0.395813
Os01g0121300	4.02262	4.4091	4.92048	5.26669	4.77008	3.67254	2.25446	1.69095	2.25489	2.09115	1.4543	2.28268
Os01g0121400	2.06478	1.87423	1.77536	2.32159	2.32365	1.61082	1.08105	1.23312	1.30875	0.770537	0.504849	1.47596
Os01g0121500	2.65645	6.15619	14.102	13.7782	21.0305	6.33879	24.2861	8.80219	1.61704	5.45688	5.32993	4.23896
Os01g0121600	44.3941	58.0467	110.899	85.1566	84.543	43.1421	110.032	65.5626	31.9126	62.1579	55.2865	53.0421
Os01g0121800	13.867	11.8393	15.3007	18.1796	17.7791	14.4061	20.5724	16.1672	16.2672	18.4673	12.8003	19.0369
Os01g0121950	0.0890027	0	0	0	0	0.0584078	0	0	0.0740888	0	0.526385	0
Os01g0122000	4.72849	3.86384	3.03097	3.19555	3.55449	3.05798	1.49892	1.70514	3.30156	0.432725	1.24517	0.416409
Os01g0122200	0	0.0617947	0	0	0	0	0.0530175	0	0	0.0624889	0.0757775	0
Os01g0122367	0	0	0.0971931	0	0	0.139148	0	0.375434	0.0890148	0	0	0
Os01g0123700	11.067	3.82728	1.97197	1.65122	4.27633	6.75002	0.610759	1.64544	1.61129	1.09694	1.00959	1.37093
Os01g0123800	3.03891	0.680292	0.186545	0.21579	0.956845	1.60052	0.0726654	0	0.688108	0.169267	0.207897	0.43504
Os01g0123900	575.964	506.174	175.487	185.954	280.702	388.706	55.2262	168.161	308.801	180.511	170.06	124.148
Os01g0124000	148.878	165.695	51.3429	141.45	239.545	188.228	3.5719	21.7168	46.0125	16.2885	15.809	16.8826
Os01g0124100	29.372	27.1839	42.0933	115.026	89.5828	91.9913	175.163	96.7479	31.348	119.585	76.1667	121.33
Os01g0124200	379.248	362.727	318.81	559.125	566.685	476.199	522.872	300.038	219.892	415.465	390.548	337.762
Os01g0124401	19.3791	23.985	17.633	36.2675	66.436	14.5451	18.0306	9.93357	13.6206	1.23728	7.38815	0.600746
Os01g0124550	0	0	0	0	0	0	0	0	0	0	0	0.02074
Os01g0124650	3.71792	4.79347	12.5426	17.3585	10.9555	3.46727	19.0728	4.75445	3.6465	5.58706	6.67793	6.88817
Os01g0124700	65.3348	163.109	271.614	385.485	244.982	90.2857	337.866	154.127	87.6673	131.733	108.823	145.649
Os01g0125500	0	0	0	0	0	0	0	0	0.14676	0	0	0
Os01g0125550	0.273734	0.328266	0.50677	0.313661	0.385182	0.424223	0.218007	0.218976	0.303936	0.190338	0.311362	0.250185
Os01g0125600	1.37705	4.06775	1.05017	2.6792	2.34949	1.2484	1.34734	1.4703	1.83615	0.25816	0.837568	0.423122
Os01g0125700	2.66267	3.21784	2.62504	4.02764	2.70762	3.30973	2.62001	3.48901	2.50584	2.96496	2.74235	3.61632
Os01g0125800	1.05386	1.6134	1.87264	1.7454	1.30318	1.20742	1.7768	1.55214	1.9015	2.92829	2.51857	2.41999
Os01g0125850	3.60513	4.39916	6.88856	5.80909	4.79499	2.81956	3.47837	4.01357	4.46515	6.84943	2.91896	6.65364
Os01g0125900	7.83238	8.04861	8.19485	7.05016	7.89091	8.40891	5.78953	7.20936	8.5828	8.10777	6.36106	9.93705
Os01g0126100	55.9037	33.0832	50.7271	15.4681	13.3313	52.5201	41.5224	52.7956	42.0263	59.2244	59.4685	56.9598
Os01g0126401	0.173428	0.14046	0.226501	0.131747	0.175947	0.30441	0.241463	0.17594	0.227748	0.259683	0.183822	0.238502
Os01g0126600	0.809301	0.601708	0.713713	0.464777	0.692265	0.727111	0.837208	0.835695	0.569866	0.610543	0.468927	0.795624
Os01g0126900	0	0.049053	0.484961	0.0423414	0.158324	0	0.588073	1.00126	0.947115	0.337695	0.427312	0.305021
Os01g0127000	0	0.0948589	0	0	0	0	0	0	0.048176	0	0	0
Os01g0127100	0	0.476765	0	0	0	0	0	0.0442313	0.343166	0	0.0500555	0
Os01g0127200	0.0786265	0.131054	0.0356917	0.0578697	0.02704	0.0263915	0.05482	0	0.0328677	0	0.0402033	0.102768
Os01g0127300	24.3024	22.0749	19.9889	23.9433	19.0963	20.411	27.2922	23.8154	29.7034	24.4681	28.1995	21.6886
Os01g0127400	4.85054	6.01999	2.55229	4.94031	5.536	4.64746	6.05292	6.92372	8.53929	3.99662	6.48099	3.85902
Os01g0127600	2.02713	1.76657	0	1.44525	3.17834	2.27045	0.147636	0	0.63688	0.176666	0.104055	0
Os01g0127700	2.07377	3.93661	2.98963	7.64741	7.62685	14.3461	69.8152	18.7739	10.2534	34.2153	23.1851	23.777
Os01g0127900	1.88973	3.64407	4.01882	3.44403	5.62599	5.37081	7.34188	3.61201	3.14143	6.71106	5.59429	8.60459
Os01g0128000	0.159717	0.440024	0.190879	1.61857	0.107003	0.211166	0.456111	0.754579	0	0.677432	0	0.947027
Os01g0128100	0.384202	0.617421	0.509512	0.935236	0.706792	0.335429	0.149846	0.150839	0.319007	0.233143	0.166895	0.20272
Os01g0128200	20.6264	16.1974	27.7951	33.2847	23.7835	14.2906	12.0339	13.0286	12.5467	10.5692	6.42124	10.7163
Os01g0128250	0.538536	0.493097	0.392845	0.631279	0.371786	0.239923	0.228381	0.0806668	0.109084	0.0520907	0.0600184	0.150657
Os01g0128300	28.5292	33.6661	33.3275	47.735	55.4342	28.7001	31.9954	22.0648	23.6197	30.716	37.1309	28.9673
Os01g0128700	5.37184	4.92453	4.87586	2.87185	4.0341	5.35356	2.76903	3.54465	3.76494	4.11044	1.56531	4.6687
Os01g0128800	21.0758	16.3311	15.5654	12.1125	11.5377	17.3053	9.23935	9.46474	11.4061	10.5027	7.8623	11.6868
Os01g0129500	4.97739	3.55971	5.48914	3.66951	2.44219	5.60551	4.01646	2.45365	2.83572	2.54026	2.93811	3.56242
Os01g0129550	3.15345	2.79073	3.66701	2.30311	1.98675	4.35738	2.45316	1.23889	1.96964	1.36974	1.5084	2.38791
Os01g0130000	6.47651	10.1456	16.0575	15.4111	12.71	9.32671	9.19712	7.54066	8.15569	11.2153	7.43105	10.6425
Os01g0130100	7.54652	9.74937	12.6984	14.389	11.9842	8.9583	10.7955	10.0119	7.71359	9.15258	9.79799	9.76994
Os01g0130200	39.011	62.9085	10.3535	9.22905	7.57441	26.1964	15.8151	75.0538	87.6904	25.9188	13.4976	33.4762
Os01g0130400	6.84134	8.05265	3.36021	4.85977	4.15776	4.27581	2.6556	3.38683	5.3606	0.292688	1.48091	0.275502
Os01g0130500	26.6129	30.43	10.3304	20.4171	15.7999	15.7528	9.68495	13.6948	18.4881	0.698444	6.36451	1.03808
Os01g0130900	18.3267	17.1191	21.5643	19.8209	15.4219	16.8855	7.53551	6.75927	8.66968	6.95982	14.3072	6.82951
Os01g0131300	109.191	137.223	136.194	194.948	158.914	136.197	102.736	96.1479	96.4167	106.661	99.8595	145.248
Os01g0131450	54.268	62.552	59.7813	85.5169	74.7742	61.2364	83.3568	54.9772	56.497	44.118	37.5191	45.8254
Os01g0131600-2	27.9109	28.1718	21.6074	31.577	24.8882	21.9059	31.5633	23.1892	23.457	16.6806	18.159	8.34874
Os01g0131600-3	182.78	213.838	202.521	296.106	256.642	207.143	334.987	194.714	203.871	157.709	225.011	158.378
Os01g0131800	8.72481	7.92748	6.43322	9.08012	8.11596	6.55282	11.1766	7.76371	4.83977	7.8843	8.61367	6.29716
Os01g0131900	419.277	219.669	128.946	197.185	376.644	281.967	78.4631	89.4577	74.3916	247.993	225.138	273.998
Os01g0132050	0.0105458	0.0169187	0.0524258	0	0.0146952	0.0141442	0	0	0	0.0076279	0	0
Os01g0132100	0.0976793	0.0111626	0.0691302	0.0427964	0.0589467	0.0945303	0.0406655	0.084001	0.0210568	0.111014	0	0.15447
Os01g0132200	0.115429	0	0.423317	0.73287	0.849501	0	0	0	0.192113	0	0.345165	0
Os01g0132400	0	0	0	0	0	0	0	0	0	0	0.0596437	0.101816
Os01g0132500	3.89862	3.18578	5.73382	7.04293	5.76269	9.8745	7.35306	5.30645	4.34983	9.0196	7.07195	12.3891
Os01g0132700	3.64799	6.63351	3.3389	5.0955	4.04637	5.63275	5.54972	6.05699	5.07484	5.48743	5.61839	4.35923
Os01g0132766	20.2156	24.7098	22.3099	21.4044	24.0679	23.012	25.5866	21.7198	26.4883	20.3534	32.7809	24.7611
Os01g0133100	0.221201	0.723973	0.136193	0.783535	0.50554	0.126713	0.328178	0.575956	0.491143	0.0766056	0.0148411	0.106432
Os01g0133200	0	0.294822	0.537216	0	0.0798793	0.234349	0.161213	0.506841	0.293654	0.285338	0.115769	0.099712
Os01g0133400	23.2785	20.2671	22.6841	26.7056	28.2758	26.545	30.1821	28.3055	29.8024	34.521	28.0029	36.288
Os01g0133500	6.70613	7.25967	6.83941	7.26376	7.02841	6.07166	3.29024	4.51997	5.56228	5.50307	4.28859	5.39816
Os01g0133600	0	0	0	0.314265	0.118046	0.229358	0.0602704	0.0755666	0	0.141203	0.0875321	0.149249
Os01g0133650	0	0.174535	0.761329	0.45055	0	0.697591	0.142681	0.361048	0.17422	1.18344	0	0.178538
Os01g0133832	0.337268	1.52987	1.06378	0	0.113525	0.223353	0.226302	1.00728	1.52031	0.404571	0.493697	0
Os01g0133866	0	0.266728	0	0	0	0	0	1.40876	0	0	0	0
Os01g0133900	0.60415	1.63967	0.692591	0.111822	0.101999	0.398588	0.689612	2.13569	1.47471	1.70586	0.701654	0.893614
Os01g0134200	0.0158738	0.0513853	0.052964	0.0952404	0.065265	0.094757	0.0638439	0.047081	0.0360685	0.0343853	0.104939	0.0659722
Os01g0134500	13.0686	11.0215	9.03296	9.01698	7.77511	9.22806	6.36257	7.3222	7.49402	8.64368	13.8943	6.11175
Os01g0134700	3.74073	5.51386	6.93626	18.4633	19.0799	41.0082	136.509	61.5543	10.9397	61.8096	17.0164	50.9238
Os01g0134850	0.154845	0	0	0.054847	0.155233	0.101387	0	0	0	0	0	0.0660683
Os01g0134900	6.38418	5.42488	3.32723	7.12665	5.39645	4.6547	2.18614	5.67464	6.63399	0.502153	2.31476	0.723709
Os01g0135000	0.389959	0.518576	0.46428	0.470127	0.571077	0.451694	0.121575	0.542216	0.308205	0.0369413	0.042673	0.164585
Os01g0135600	0.397631	0.438765	0.871199	0.647836	1.10527	1.19582	1.83316	0.813618	0.900921	0.671968	1.24857	0.638328
Os01g0135700	228.596	153.71	226.107	249.629	365.294	270.738	219.568	123.047	69.0424	197.113	146.332	117.84
Os01g0135800	0.410638	0.224807	0.491253	0.579032	0.363313	0.267007	0.0915033	0.693622	0.778177	0.108495	0	0.342043
Os01g0135900	376.544	432.842	350.804	199.669	234.362	276.895	215.463	455.829	443.143	357.304	260.769	385.993
Os01g0136000	0.144623	0.120442	0	0.103516	0.192995	0	0	0	0	0	0	0
Os01g0136050	0.64425	2.37544	0.287633	0.457278	0.213011	0.212097	0.423083	0.269219	0	0	0	0
Os01g0136100	0.239523	0.0985857	0.108772	0	0.0801845	0	0.159002	0	0.197852	0.285638	0.233781	0.204303
Os01g0136200	0	0.114273	0	0	0.093047	0.181844	0.181775	0	0	0.218364	0	0.348248
Os01g0136300	2.63112	2.68512	2.13141	0.835946	1.95414	2.1016	2.77898	1.50736	3.40099	1.06712	0.860136	2.10255
Os01g0136400	17.8263	15.0388	18.5333	12.7508	15.845	19.5379	23.8682	15.3761	13.4049	19.9407	15.7479	20.5229
Os01g0136450	1.71972	1.28483	1.81944	1.9567	2.95556	1.65628	2.0217	1.15955	1.6413	1.85043	0.743729	2.50748
Os01g0136502	0.673112	0.553711	0.39629	0.319421	0.0749767	1.10606	0.872178	1.6696	0.996147	0.525174	0.736143	0.658518
Os01g0136600	8.33015	10.1927	10.5029	11.1372	12.4852	5.09763	14.868	10.0759	9.14837	8.61755	12.7721	9.51728
Os01g0136700	0.00880576	0.027929	0.0287943	0.0251065	0.0682534	2.60422e-07	0.269397	0.209004	0.0609584	0.101797	0.0264729	0.116767
Os01g0136800	1.78566	1.0978	1.44974	1.43381	1.51628	1.52219	2.44152	1.25154	1.00396	1.42128	1.0447	1.13087
Os01g0136850	5.9803	4.10526	3.9854	6.10151	6.39383	7.74696	9.11346	4.57878	4.41606	7.2044	4.69359	7.15083
Os01g0136900	0.890228	0.753361	0.591903	1.15468	1.01482	0.856817	1.05592	0.542727	0.629887	0.231911	0.918441	0.294362
Os01g0137125	0.0781862	0.12642	0.0992722	0	0.0813287	0.130984	0.0700017	0.0900485	0.120765	0.0872295	0.0669444	0.132776
Os01g0137200	0	0.593423	0	0.105009	0.386832	0.190388	0.373993	0	0	0	0.273677	0
Os01g0137250	0.0841253	0.0340397	0.0356262	0.0991901	0.23999	0.172897	0.222439	0.1282	0.0646031	0.34474	0.0709307	0.181389
Os01g0137282	0	0	0	0	0.469829	0.232202	0.237628	0	0.728439	0.421301	0	0
Os01g0137300	0.250253	0.25841	0.213336	0.239325	0.282395	0.168095	0.169083	0.242996	0.19781	0.0473321	0.146442	0.159931
Os01g0137400	0	0	0	0	0	0	0	0	0	0	0.0226978	0
Os01g0137500	0.046654	2.59476e-09	3.04052e-13	0.0432303	6.10063e-40	1.09456e-97	0.0142982	3.47914e-07	9.561e-11	9.26819e-24	0.0345971	1.98877e-92
Os01g0137550	0.201558	0	0.0881512	0.152272	0.0690914	0.0684073	0.373347	0.080429	0.158731	0	0.0942502	0.0858958
Os01g0137700	0	0	0	0	0	0	0	0.01086	0	0	0.0231988	0
Os01g0138000	0	0	0	0	0	0	0.449733	0	0	0	0	0
Os01g0138100	0.128274	0.158584	0.11276	0.0962447	0.0439911	0.0428028	0.0802716	0.102651	0.409063	0.148645	0.0569948	0.0542826
Os01g0138300	0.469249	0.528266	0.568421	0.529383	0.561933	2.20087	3.84605	2.13889	0.942748	1.9681	0.42361	2.24527
Os01g0138400	0.0387244	0.290568	0.0703161	0.0840925	0.263659	0.591653	0.244434	0.442867	0.0971408	0.415588	0.23363	0.80191
Os01g0138451	0	0.163877	0	0	0.397938	0	0	0.166189	0	0.156361	0	0.987583
Os01g0138500	4.59351	5.7194	5.80282	2.85575	2.60845	2.8439	3.94479	4.45904	3.82995	4.98488	8.32325	8.55404
Os01g0138600	1.03003	0.978203	1.01316	1.31538	1.28171	0.923319	1.25287	0.378516	0.931419	0.671034	0.878316	0.583161
Os01g0138800	2.22708	1.91728	0.548315	2.43477	0.652686	0.587028	5.80644	1.8071	2.62066	3.86482	0.996355	5.75613
Os01g0138900	83.9416	70.8979	57.179	48.3077	52.7147	50.0601	38.3494	35.6412	46.4925	22.8029	38.2715	23.6281
Os01g0139000	5.61292	3.69763	4.62678	5.16222	6.17157	3.84236	4.31439	3.69675	2.65019	4.23186	5.30484	2.79148
Os01g0139200	73.6101	82.0279	90.8572	78.4548	71.7707	77.0385	70.1748	59.911	54.4346	61.7797	41.509	63.6458
Os01g0139600	0	0	0	0	0	0	0	0	0	0	0	0.0302852
Os01g0139700	0	1.56918	3.0897	1.74821	4.1689	1.92165	1.7495	0.817635	1.38538	8.28951	6.15262	4.49999
Os01g0139900	0	0	0	0.100642	0	0	0	0.108462	0	0	0	0.115435
Os01g0140100	20.0684	25.7282	20.6541	15.4209	22.8144	10.7517	19.4225	27.1647	17.7382	7.91554	16.5146	9.76841
Os01g0140400	1.10208	1.58093	1.20868	2.1955	2.62351	0.60273	0.874689	1.02088	0.889373	0.304598	0.659676	0.467192
Os01g0140500	18.7938	24.5453	29.7536	46.138	40.9608	39.2841	61.7883	49.5122	38.8288	52.3359	54.9698	51.5546
Os01g0140700	21.0509	28.8434	61.3245	83.1857	49.5079	109.563	70.1849	83.0695	33.7577	127.558	95.8687	99.7913
Os01g0141100	58.0645	56.8743	59.6478	66.9839	64.9811	65.1883	76.7161	61.1818	56.9174	83.7006	76.8389	80.7506
Os01g0141150	1.9773	2.43818	2.56345	2.55794	1.612	2.22961	2.03345	2.14142	1.78614	2.98635	1.18568	2.55868
Os01g0141600	3.97152	3.07824	2.07959	3.40373	3.41837	3.55916	4.72494	4.76436	5.50533	3.64933	4.82385	3.50185
Os01g0141700	4.03537	3.55572	2.97831	3.04869	2.8142	3.04078	3.73246	3.69752	4.15857	2.84477	2.25564	4.07585
Os01g0141900	5.54049	4.51896	4.19234	5.32209	5.26971	4.60964	3.23222	3.04532	2.75421	2.29803	2.66976	2.24585
Os01g0142100	29.6199	27.9017	22.6285	27.7025	26.7087	28.2372	24.3534	24.463	35.4754	20.6427	33.1402	23.3017
Os01g0142200	6.07026	7.79854	6.69498	5.86762	6.61319	6.15017	6.47122	8.12647	8.69075	7.90752	6.73758	7.99087
Os01g0142300	17.5015	16.4763	10.6953	10.2791	8.5261	19.5253	4.07796	9.33722	17.1293	5.85709	6.73388	12.9238
Os01g0142500	14.9129	13.7719	16.4358	14.6187	11.4418	12.2952	11.8064	16.4615	19.2359	18.7464	15.9028	19.1752
Os01g0142600	0.129311	0.103633	0.0852987	0.715035	0.483551	0.10475	0.0882957	0.057259	0.0193396	0.0741586	0.0402846	0.154342
Os01g0142800	10.9465	8.18161	12.163	15.8946	12.7826	8.40101	12.3699	8.75576	7.20829	11.1249	10.7276	7.28659
Os01g0142875	50.0707	41.24	56.0202	91.2523	73.0377	44.4651	65.3941	42.1937	42.8721	55.2445	58.6636	43.9275
Os01g0142950	0.130139	0.0825488	0.110932	0.077222	0.091755	0.107089	0.0445414	0.0343059	0.1477	0.0437619	0.0123501	0.02478
Os01g0143100	4.57968	4.76784	4.57746	4.86334	4.7822	4.94695	4.93618	6.71965	7.53373	5.56729	6.63781	5.98977
Os01g0143300	1.53591	1.12851	0.996024	2.37687	1.87304	1.07866	2.36973	1.3493	1.40111	2.70749	2.51229	2.92028
Os01g0143350	1.2239	1.18152	1.06835	1.52567	0.918299	0.520895	0.961131	0.616225	0.525836	1.43382	0.997227	1.22471
Os01g0143800	19.8878	26.2013	20.4253	36.6934	34.097	22.1861	50.5895	39.7454	30.5275	23.1869	32.2831	18.3869
Os01g0143900	26.235	19.7644	26.1601	28.7382	24.438	31.2485	17.5546	33.4061	11.7446	17.7746	16.331	15.5518
Os01g0144000	9.92641	9.76566	9.95185	10.0111	11.8217	9.18715	8.80459	8.727	7.32798	6.66762	6.54926	7.05715
Os01g0144100	52.4043	41.8728	37.7743	21.145	29.7595	28.7596	26.4452	36.732	46.9682	18.0885	32.5728	16.5487
Os01g0144200	0.643796	0.391668	0.730357	0.5743	0.960593	0.86388	1.02028	0.321166	0.328372	0.47173	0.665631	0.853883
Os01g0144300	0	0	0	0	0.0283289	0	0.025089	0	0	0.0616326	0.111927	0
Os01g0144340	3.66589	3.14659	3.39694	4.05216	3.87264	3.92432	2.51255	2.61917	3.15846	3.05098	3.06547	2.52844
Os01g0144380	0.0583515	0.0350421	0.0658354	0.131508	0.0574903	0.128803	0.0293305	0.0596623	0.0493927	0.084626	0.0467041	0.0624592
Os01g0144500	0.158148	0	0	0.113393	0.105938	0.104387	0.419205	0.794894	0.386145	0.499847	0.153488	0
Os01g0144600	9.37041	8.62155	8.96457	11.5519	9.59733	9.90065	10.678	8.48612	8.79985	9.05734	10.0701	7.96054
Os01g0144700	6.73701	10.7877	7.8467	13.4004	10.4604	8.21309	15.5483	8.63387	7.71991	9.49802	13.0234	6.9027
Os01g0144800	0.149451	0.495593	0.540519	0.890693	0.408672	0.497159	0.39897	0.505096	0.492611	0.601885	0.567516	0.257986
Os01g0144900	0.0595033	2.34188e-08	0.0170081	0.0346097	0.127466	0.042176	0.0680063	0.0894363	0.120954	0.0431096	0.0318142	0.0680339
Os01g0145000	0	0	2.25684	0	2.05864	2.4361	0.407695	0	0	1.4964	1.20671	2.58819
Os01g0145200	0	0	0.158972	0.046726	0.128149	0	0	0.0475654	0	0.0460307	0	0.0521117
Os01g0145600	0	0.0740965	0.235923	0.06753	0.0613812	0.119402	0	0.0704392	0.141247	0	0.156059	0.0754972
Os01g0147001	0	0	0	0	0	0	0	0.201594	0	0.18911	0	0
Os01g0147200	19.0463	19.8887	21.0397	22.5928	20.9856	23.0732	22.9866	21.1081	21.9102	27.7998	24.5417	23.5765
Os01g0147250	0.0517993	0.0103427	0	0	0.0182553	0	0.00739226	0	0	0.00932365	0	0
Os01g0147300	0.805386	0.804856	0.68475	0.738253	0.603124	0.731967	0.439728	0.806067	0.676089	0.733961	0.9725	1.27535
Os01g0147600	0.0953993	0	0.0819779	0	0.129393	0.128581	0.0589909	0	0	0	0.089853	0.080213
Os01g0147700	3.53282	3.81448	3.26799	4.3167	3.4653	3.69002	3.85173	2.68448	3.34952	3.03895	2.92659	3.47218
Os01g0147800	0	0.290186	0.417281	0.0511183	0	0.0697628	0.259622	0.205684	0.273553	0	0.190724	0.0294209
Os01g0147850	0	0.7518	0.838443	1.36418	0.311618	1.22957	0.597077	0.382229	0.376938	1.10451	0	0
Os01g0147900	373.184	396.26	340.167	326.902	337.285	399.741	381.203	372.167	448.724	495.513	531.117	435.126
Os01g0148000	28.5826	28.0862	27.3392	28.3049	26.3813	30.7686	22.5971	22.0332	24.2963	21.4278	18.3238	23.293
Os01g0148100	7.14995	6.07199	7.07443	7.60558	7.85642	6.67913	5.94297	5.88573	6.65527	5.74925	5.30902	6.46255
Os01g0148400	2.47943	2.18984	2.63092	2.08741	2.90384	2.32392	1.97271	1.92586	1.70996	1.55393	1.29188	1.46747
Os01g0148500	1.05639	1.24368	1.15094	2.10607	1.90988	1.85998	2.24618	1.8384	1.4955	2.85764	1.48608	2.16823
Os01g0148700	19.3534	21.1265	19.4256	22.311	19.6727	17.5556	22.8395	22.3272	21.9858	23.4221	23.2006	22.045
Os01g0149200	0.0117374	0.00947549	0.00978327	1.88559e-36	0.00837271	1.03425e-39	1.57608e-36	0.00899978	0.00896923	0.00864388	5.00726e-31	0.0100926
Os01g0149350	0	0	0.0080672	0	0.00682398	0.00658322	0.0284066	0	0	0	0.00820805	0.0247588
Os01g0149400	15.2085	12.5082	23.281	34.762	27.0726	14.7049	16.4208	13.0439	14.8311	18.6935	18.6681	23.6027
Os01g0149500	0.058248	0.0117383	0.0242016	0.0335158	0.07154	0	0.00842602	0.0108752	0.0330131	0	0.036216	0
Os01g0149700	0.015057	0.0121067	0	0	0.0104188	0	0	0	0	0	0	0
Os01g0149750	0.097853	0.0393538	0.0271492	0.0366331	0.0449391	0.0546583	0.0478337	0.0862569	0.0372255	0.0237124	0.0277734	0.13701
Os01g0149800	212.965	224.334	268.534	186.84	166.3	172.614	145.146	204.124	194.9	263.896	276.034	254.936
Os01g0149900	5.21366	4.94729	4.44419	4.57925	5.01313	6.66156	4.86899	6.28198	10.9025	8.94249	6.14291	13.7287
Os01g0150000	57.7409	54.7795	53.8256	53.3272	49.673	55.468	37.6969	50.7859	54.967	56.5921	49.9657	56.6968
Os01g0150100	23.9848	21.443	24.5781	23.416	25.6823	30.4616	25.7111	22.4381	22.8544	34.4855	28.4407	31.3006
Os01g0150400	0	0	0	0	0	0	0	0	0	0	0.134443	0
Os01g0150500	0	0.418943	0	0	0	0	0	0.130998	0	0	0	0
Os01g0150700	0.901034	0.992867	0.99687	0.8845	0.499395	0.878553	1.38242	1.83478	1.2317	1.66442	0.802231	1.84709
Os01g0150800	0.46192	0.935592	0.898185	0.553813	0.897161	0.367227	0.471344	1.65169	0.703085	0.665521	0.627849	0.238373
Os01g0150900	0.0831057	0.910339	0.0464292	0.0212995	0.0978031	0	0.0983081	0.401972	0.541368	0	0.0462335	0
Os01g0150950	0	0.791749	0.047156	0	0.0351151	0.0684312	0	0.667425	0.303725	0	0	0
Os01g0151100	13.4655	11.1843	10.1223	13.9045	10.7293	13.4065	17.9228	11.5542	12.1123	16.4928	10.7399	17.6657
Os01g0151200	84.1912	68.1068	67.311	62.2134	62.0001	80.4001	66.9539	77.3445	96.5658	87.1134	90.2406	93.7172
Os01g0151400	37.8324	27.9471	33.3755	29.2725	25.6642	24.8008	14.5642	23.8467	15.8258	14.327	12.8064	10.9847
Os01g0151600	8.02905	8.62183	8.19847	13.3879	13.3793	9.80253	9.89081	9.5197	8.73481	9.97837	7.97825	10.8031
Os01g0151700	8.70549	10.8206	8.76533	7.13923	6.92874	10.6011	4.03314	8.56366	9.57506	12.0306	14.5109	11.9725
Os01g0151750	0	0	0	0.579587	0	0	0	0	0.621239	1.21852	0	0
Os01g0151900	0.0213447	0.190364	0.0535204	0.193739	0.0737591	0.0570236	0.0742875	0.254765	0.210506	0.0155205	0.107122	0.0178275
Os01g0152000	0.0116258	0.00937781	0.0585513	0	0.0320179	0.108944	0.187574	0.187596	0.017836	0.145325	0.37225	0.234911
Os01g0152050	0.0164309	0.0395622	0.0683444	0	0.011328	0.076757	0.182075	0.17293	0.0124485	0.485946	0.305326	0.412104
Os01g0152300	19.6704	21.1738	18.8887	28.469	29.6063	9.71878	24.2937	16.5981	17.2946	21.735	20.9789	21.0076
Os01g0152600	0.303334	0.584075	0.396074	0.265913	0.348954	0.654294	0.360472	0.411895	0.463567	0.320412	0.335089	0.383183
Os01g0152687	0.162714	0.0659417	0	0	0	0	0	0	0.0635663	0	0	0.1396
Os01g0152700	52.5583	67.2297	77.4745	69.762	76.9999	65.471	74.3696	41.6518	48.0621	57.6275	75.6155	58.7844
Os01g0152800	0.0289276	0.023258	0.0242419	0.0979217	0.0301026	0.0388458	0.0259014	0.0110845	0.0220984	0.0106126	0	0.0366879
Os01g0152850	0.582703	0.879208	1.1563	0.990668	1.3597	0.785227	0.200626	0.801842	0.668888	0.196113	0.475289	0.945532
Os01g0152900	171.185	103.396	166.825	208.922	226.764	190.785	158.69	125.308	160.678	196.658	203.339	159.913
Os01g0152950	2.13549	2.80493	0.745642	0.29163	1.82098	1.39532	2.13714	1.3082	3.76304	1.90231	0.849831	0.527207
Os01g0152951	0.707099	0.357307	0.283186	0.42643	0.106862	0.467208	0.0565336	0.0413114	0.0421266	0.355005	0.157895	0.670614
Os01g0153050	0.547605	0.474679	0.822869	0.458299	0.629758	0.67348	0.521516	0.44575	0.581981	0.274007	0.305002	0.521111
Os01g0153150	0.0069077	0.0220539	0.0113861	0.0162186	0.00994396	0.0189044	0.0162892	0.0210289	0.0104844	0.0101415	0.0171674	0.0119244
Os01g0153200	2.58819	0.405559	1.85408	0.0106415	0.686021	0.666907	1.93586	0.385041	0.422713	0.415064	0.0448405	0.442356
Os01g0153275	0.406474	0.296126	0.397729	0.435572	0.572223	0.40993	0.240067	0.356588	0.181101	0.204515	0.0899373	0.375433
Os01g0153300	103.053	86.7956	85.5388	109.136	116.529	114.842	73.8179	82.5528	105.806	108.271	137.468	110.788
Os01g0153400	9.09468	7.41516	6.2226	7.08454	7.29031	7.70635	8.63395	10.2501	11.6473	7.20006	9.07765	6.3275
Os01g0153700	1.11944e-05	0.0604961	0.186858	1.62038e-07	2.23528e-07	0.160725	0.210896	1.95882e-07	0.133883	2.06387e-06	0.145532	1.25479e-06
Os01g0153800	0.131233	0.547896	1.331	0.465024	0.879461	0.342868	2.05582	0.233658	0.663733	0.325382	1.06914	1.55552
Os01g0154250	0	0	0.399679	0.156052	0	0	0.301989	0	0.182692	0.177193	0	0
Os01g0154500	0	0.0663687	0	0	0	0.0273473	0	0.0313674	0	0.121494	0	0
Os01g0154600	1.37495	1.06547	0.82993	0.100717	0.233066	0.823943	0.208977	0.592982	0.485277	0.825387	0.369421	1.21155
Os01g0154950	0	0	0	0	0	0.142291	0.0497953	0.0483511	0	0.0308523	0	0.0907358
Os01g0155000	0	0	0	0.067159	0	0.12262	0.580578	0.65121	0.231877	0.30575	0.0933795	0.634307
Os01g0155200	0	0.0583119	0.0609442	0.0350684	0.0161988	0.0634084	0.0433798	0.184937	0.092803	0.124422	0	0.340317
Os01g0155400	7.29459	7.02337	9.46451	9.2408	7.90891	8.04623	9.16637	9.7105	8.4185	11.7922	9.49225	11.503
Os01g0155500	16.0548	11.2199	13.9222	10.3717	9.47905	15.9887	47.0922	21.0148	22.5999	33.8171	25.4314	36.7276
Os01g0155600	48.8048	46.6754	44.6143	51.4518	52.0114	48.4089	57.1829	50.0258	45.3583	56.6756	59.7726	50.122
Os01g0155800	0	0	0	0	0	0	0	0	0	0	0	0.127788
Os01g0156300	0.12126	0.100394	0	0.170424	0.487627	0.398604	0.419867	0	0.299317	0.391465	0.846492	0.924539
Os01g0157500	0	0	0	0	0	0.200794	0	0	0	0	0	0
Os01g0157600	0	0	0	0	0	0	0.0811381	0	0	0	0.346828	0
Os01g0157700	0	0	0	0	0	0	0	0.176299	0	0	0	0.171528
Os01g0157800	0.929211	0.466902	0.47766	1.75487	1.55194	0.329635	2.28427	1.6396	1.89125	2.52719	2.26543	1.56506
Os01g0157900	24.408	30.3935	33.7908	53.0969	43.1562	51.9308	78.9949	42.4536	26.6167	64.2787	50.3982	52.0636
Os01g0158000	8.33544	7.55721	7.83795	10.7361	8.67162	7.62127	9.6705	7.50428	7.01765	7.76522	7.26981	7.97555
Os01g0158100	20.3904	19.1995	20.5434	23.183	18.2928	24.1822	29.102	29.6922	30.1087	22.7169	32.6293	27.9133
Os01g0158200	5.65883	6.52279	8.22427	7.5852	7.76296	7.88149	11.8591	11.7339	10.4829	15.2431	10.265	16.663
Os01g0158400	12.7957	11.3316	16.2736	6.54061	6.96909	11.6091	3.37835	6.78812	7.70764	13.1218	12.1898	14.635
Os01g0158800	0	0	0	0.146345	0	0	0	0	0.331037	0	0	0
Os01g0158900	14.8656	12.0327	14.5672	33.2708	28.0067	11.8115	10.6307	7.15883	7.18938	5.2963	4.75825	5.90062
Os01g0159200	15.3767	27.7648	36.7262	41.4017	45.2041	18.5119	31.6346	13.7595	10.5629	4.83982	39.6972	2.5522
Os01g0159250	1.56813	1.2967	5.89616	3.75582	3.1636	1.73498	1.43308	0	0.876811	0	2.10555	0
Os01g0159300	21.9387	18.529	19.6796	39.5223	31.1426	31.9223	34.3829	29.6105	30.3179	45.7951	37.0188	59.6648
Os01g0159400	12.2864	12.6638	12.6316	22.6998	18.4519	12.9276	16.0684	14.1148	11.8075	11.9239	13.0494	13.7943
Os01g0159600	0	0.300812	0	0.13693	0.0636384	0	0	0	0	0	0	0
Os01g0159800	1.20818	1.17324	3.66251	2.6854	1.25774	0.904911	7.29579	4.08651	1.15778	4.23489	2.0304	6.85259
Os01g0160100	1.30543	2.4469	1.65796	2.35559	2.23261	3.24528	2.47499	2.43354	1.18089	3.95281	1.62506	4.23087
Os01g0160150	0.996951	2.34957	1.61575	2.09208	2.21426	1.65763	1.46365	1.41125	1.68142	3.09806	0.792324	3.30997
Os01g0160700	0.0175374	0.028357	0.0292573	0.0802293	0.0366118	0	0.0103144	0	0.026727	0	0	0.014818
Os01g0161000	0	0.0230127	0	0.0215637	0	0.0767047	0.0338554	0.0217401	0.0217789	0.0208509	0	0
Os01g0161200	0.0813417	0.13099	0.135653	0.0730654	0.0446121	0.0216802	0.0944839	0.0851886	0.123026	0.0827771	0.0410553	0.24341
Os01g0161300	0.993692	0.840244	1.08015	0.261454	0.333827	0.862707	0.498325	0.538738	0.569826	1.01471	0.850204	0.880376
Os01g0162001	0	0.246161	0	0	0.198177	0	0	0	0	0	0	0.12556
Os01g0162400	0	0	0.235206	0.316659	0.292851	0.630785	0.11616	0.073707	0.0718718	0.210982	0	0.296784
Os01g0162500	0.0163755	0.171576	0	0.0498805	0.102803	0.0440223	0.0289621	0	0.0124613	0.131066	0	0.138476
Os01g0163000	0.0159936	0.0128663	0.0398699	0	0	0	0.0659413	0.0242069	0	0	0	0.0407464
Os01g0164400	15.2499	17.4627	15.3637	18.0672	19.0523	18.394	15.6232	13.7067	14.7014	15.8414	17.0589	14.3452
Os01g0164500	1.93585	2.18519	1.60202	2.12332	2.45154	1.67917	2.49146	2.28475	2.28536	2.06305	0.958202	2.14981
Os01g0164600	40.4728	36.1932	34.4567	23.1295	25.7178	37.1696	20.743	28.3873	34.9646	31.9278	30.0416	34.753
Os01g0164700	6.27811	6.3792	7.08401	7.76847	7.89848	8.7157	7.0041	7.90242	6.78565	7.56452	7.33474	11.0186
Os01g0164800	0.0825618	0	0	0.0625425	0.170862	0.277133	0.0244727	0	0	0.0610443	0	0.03494
Os01g0164900	0	0.0285951	0.0592936	0.0520465	0	0.0698773	0.0206603	0	0	0.0516626	0	0.0290699
Os01g0165000	3.11108	5.07247	5.13355	8.25434	8.51428	3.7886	7.52818	4.44648	4.93503	9.86708	6.19459	9.56472
Os01g0165100	0.263129	0.427503	0.450317	0.784936	0.61211	0.325751	0.36547	0.46807	0.410983	0.95536	0.918642	0.603051
Os01g0165200	0.278177	0.301144	0.266777	0.172305	0.250213	0.186111	0.317211	0.279291	0.230622	0.0562231	0.241691	0.231042
Os01g0165600	0	0.154378	0	0.128156	0	0.119453	0	0.320385	0.152057	0	0.17905	0
Os01g0165800	2.40619	2.98053	2.0564	3.07062	3.44158	2.03875	4.71155	3.21572	2.74314	3.20601	2.84753	3.18391
Os01g0166100	19.9645	18.7613	18.3736	23.7229	23.4547	17.0666	14.0216	14.0531	13.2207	10.9547	12.7117	11.8439
Os01g0166200	1.40935	1.5723	1.25303	1.56146	1.37461	1.26321	0.755781	0.320635	0.831499	0.706858	0.747825	0.75151
Os01g0166300	4.77833	5.82052	3.10631	6.44179	5.64553	6.12728	6.06792	5.29673	5.76929	3.20818	6.4304	3.27539
Os01g0166400	0.125235	0.370986	0.0639985	0.625945	0.1721	0.0236022	0.0404701	0.462939	0.268181	0.0579253	0.28353	0.253804
Os01g0166500	5.73829	10.8964	7.35194	6.69448	8.79856	5.8467	7.17836	14.5969	8.37622	10.1021	10.295	9.14104
Os01g0166700	14.8912	10.982	12.3622	11.6825	9.56119	14.7668	10.8654	13.567	12.6071	18.933	18.066	15.6809
Os01g0166800	1.69358	1.49884	1.57283	1.50341	1.53304	2.29989	1.06264	1.31844	0.811248	1.25098	0.92054	1.38989
Os01g0167100	6.2477	5.31033	7.35087	4.70516	5.95186	6.88264	4.55085	4.53775	5.48642	5.03611	4.64599	4.42058
Os01g0167400	13.321	12.5322	18.2941	16.1246	23.2582	12.955	10.5963	10.8629	10.1313	15.7132	18.9981	13.0029
Os01g0167500	50.5581	57.3587	53.6626	59.1686	54.3545	51.518	35.7206	38.6951	39.4962	31.1019	31.874	29.052
Os01g0167600	0.651168	1.7776	0.615628	1.45347	1.31555	1.01642	1.02129	0.796261	0.962928	0.548336	0.695258	0.416489
Os01g0167700	0.0937541	0.114724	0.0973454	0.0974788	0.13556	0.101835	0.0427212	0.148687	0.0921734	0.0857431	0.0901579	0.202757
Os01g0167750	1.36449	1.19269	1.24613	0.87764	0.924655	0.985337	1.97212	1.57949	1.70084	1.13884	1.55228	1.11834
Os01g0167800	1.22307	1.23729	2.10568	2.2716	2.66293	1.91703	1.11544	1.52139	1.7096	1.46418	1.48761	2.05069
Os01g0167900	0.760811	0.787431	1.14576	1.0408	1.15241	1.29258	1.73808	1.26977	1.22472	1.9152	1.18718	2.13184
Os01g0168100	34.0603	33.7543	35.3089	40.6203	33.0807	41.9211	42.9418	42.3067	42.5406	64.0109	55.7323	58.6156
Os01g0168200	13.1435	12.58	20.7665	25.2292	16.4182	18.0903	15.6408	18.9788	20.2498	27.1047	25.5347	31.9605
Os01g0168300	7.68026	9.18563	7.48963	6.83656	8.3663	7.38011	9.98592	8.66055	9.78827	8.94865	8.72258	7.72851
Os01g0168400	2.05022	2.13611	1.30521	1.61459	1.64876	1.28864	1.99849	1.6827	1.93351	0.891117	1.3801	1.26437
Os01g0168450	10.1703	8.97065	6.23572	7.61645	9.0807	9.38252	6.83428	7.39159	8.05929	4.7162	5.84987	5.15672
Os01g0168500	11.0882	9.30549	12.3309	10.8118	9.54392	11.5279	10.2034	11.0909	9.05364	12.9436	11.9275	12.4565
Os01g0168600	4.20245	4.49246	4.77604	3.48889	4.7119	4.52285	4.75232	6.91086	5.02573	3.83089	3.36589	4.44208
Os01g0168800	3.74429	4.72961	5.94408	2.6645	3.44551	3.60694	2.49394	4.24118	3.08773	1.14492	2.94989	0.501191
Os01g0168850	8.75049	8.2408	13.2288	6.50032	8.69709	9.43239	3.85165	7.14369	5.7411	2.41188	7.02385	1.30943
Os01g0169400	0.0750567	0.186019	0.135622	0	0.0511686	0.149476	0.0508194	0.128717	0.370712	0.0612033	0.223085	0.386027
Os01g0169500	8.54795	7.18783	7.87357	9.44411	7.51346	7.48436	7.86327	7.33342	7.89511	6.79527	5.62989	7.48263
Os01g0169800	27.8272	18.9995	19.7164	12.0614	19.1005	36.1915	17.0359	12.1621	15.9741	9.61592	13.1041	14.5176
Os01g0169900	24.3127	26.97	25.1938	27.1885	25.3032	28.0936	29.1227	26.081	23.4082	27.8334	29.628	23.8664
Os01g0170000	8.90099	9.92379	11.5205	4.47112	4.92338	11.8004	16.2242	20.712	18.8693	23.2359	29.0119	22.6366
Os01g0170051	46.6729	50.252	70.8011	21.3347	29.3136	64.7765	58.6301	100.422	101.617	121.667	107.513	113.741
Os01g0170100	1.38204	1.20877	1.79809	2.1336	2.38536	2.08883	1.50702	1.32664	1.29207	1.29213	1.71173	1.04573
Os01g0170300	1.40858	4.07108	2.1654	6.57873	4.46291	1.11145	1.31112	2.63238	2.2028	1.21988	0.924308	0.779459
Os01g0170500	0.160895	0.333102	0	0.385217	0.411217	0.0531288	0.289594	0.566103	0.261152	0	0.0370626	0
Os01g0170600	8.83139	9.36409	8.75742	8.62524	10.2633	19.0419	9.40803	9.17747	8.96702	20.5923	22.0916	21.7413
Os01g0170700	0.0584305	0.263389	0.125904	0.128754	0.13872	0.173986	0.179706	0.137592	0.275743	0.109822	0.130447	0.122234
Os01g0170800	0.825579	1.15983	0.857801	1.20004	0.766939	1.05814	0.908457	0.809617	1.20776	0.707238	0.557341	1.03659
Os01g0170900	3.77962	7.18273	4.15204	2.32631	3.75717	6.70136	0.699087	6.38047	9.04771	4.37433	8.55263	8.53558
Os01g0171000	6.95013	8.31588	4.3618	5.48179	4.54174	4.69084	3.79126	5.63398	7.6838	1.73185	2.95831	2.32377
Os01g0171100	0.368566	0.379477	0.164661	0.31962	0.25448	0.246751	0.106972	0.0512339	0.168132	0.131005	0.0578643	0.153487
Os01g0171200	0	0.0292249	0.0305217	0	0	0	0	0	0	0	0	0
Os01g0171800	26.6516	20.7955	24.7125	19.3781	20.8477	29.1571	17.5083	26.2422	28.2193	33.5269	26.5348	40.5344
Os01g0172000	8.5843	9.34103	9.10931	9.89676	10.5765	10.6188	8.84481	7.85604	7.23614	9.3719	7.22671	8.48178
Os01g0172100	25.3998	23.4182	32.2973	15.9899	17.1463	24.0693	12.1516	23.2485	32.2105	49.6027	37.2061	59.3955
Os01g0172200	4.37459	4.37371	4.29371	4.79805	6.15075	4.80543	4.07503	4.68251	4.38332	4.23273	4.46828	4.93321
Os01g0172300	10.2168	9.31394	9.71605	8.27887	9.94754	10.0275	11.5402	10.6335	8.44723	10.4942	9.23427	8.28737
Os01g0172400	134.198	146.243	157.365	164.225	146.982	151.491	179.754	133.832	101.22	143.285	135.348	124.575
Os01g0172600	11.5452	12.2007	11.4811	6.98965	7.69072	11.3538	7.41266	9.91986	8.78888	10.1259	13.0833	4.59708
Os01g0172701	15.1235	9.45843	15.3191	11.0527	9.36284	15.3782	10.1144	10.1752	12.3463	12.1213	16.4201	13.4917
Os01g0172800	103.598	104.054	100.283	104.051	107.718	87.5778	83.5403	76.6695	84.4312	66.0013	93.0137	52.0599
Os01g0172900	0	0	0	0.0959549	0	0	0	0	0	0.0948387	0	0.0536474
Os01g0173100	21.5854	23.1131	31.2853	36.0463	29.4858	26.6666	37.0598	39.0299	38.6372	51.4154	42.7599	40.1044
Os01g0173600	0.419369	0	0	0	0.423951	0.756691	0	0.275451	0.174338	0	0.730165	0
Os01g0173900	6.92811	6.93269	5.52842	8.1431	8.13117	12.9071	16.5954	15.5951	15.7515	27.2564	14.0136	28.9858
Os01g0174000	4.7724	5.88479	6.20611	4.80854	5.0771	4.97908	8.95849	12.9387	12.6931	17.3272	21.7187	17.8636
Os01g0174100	0.85691	1.00288	1.27297	0.722491	0.662247	0.323639	0.437233	0.470922	0.38212	0.902473	0.632495	0.814354
Os01g0174300	2.17576	3.02882	3.81233	5.07763	4.4178	2.52771	4.8996	3.09049	3.88632	3.94842	4.68793	4.0437
Os01g0174400	0.0264936	0.0106158	0	0.0314194	0	0	0.0225775	0.0585015	0	0.0287223	0.0104083	0.011316
Os01g0174500	0.638893	0.774061	0.453814	0.322367	1.22593	1.01317	0.700631	0.737991	0.501005	0.541197	0.922574	0.273047
Os01g0174700	2.59579	2.39907	3.70336	1.72626	3.33786	1.94974	1.28414	3.13726	3.64522	2.64172	3.32256	2.94986
Os01g0174900	2.16318	3.0262	2.08485	3.49135	2.79516	3.14774	2.82801	2.97768	2.12267	3.27433	2.75527	3.05234
Os01g0175000	19.4118	21.8047	21.7821	22.6573	19.337	20.3121	26.6956	27.9348	22.3221	28.8624	28.2127	26.1704
Os01g0175100	214.559	131.77	161.55	392.183	521.286	407.528	454.538	247.244	125.255	395.83	478.805	202.626
Os01g0175400	0.845504	1.11153	1.10348	2.40044	1.78514	1.24629	1.4364	0.82462	0.59421	1.1472	1.07415	1.18301
Os01g0175500	1.58624	0.833955	1.06072	0.848036	1.77973	1.46084	2.03569	2.11691	1.82479	1.68435	1.29369	1.42705
Os01g0175600	0	0.0189501	0	0.0353839	0.0160928	0.0312369	0.0272782	0.0175609	0.232837	0.153591	0	0.195751
Os01g0175633	0	0	0.0455266	0	0.0372063	0.0180591	0.0158718	0.0204738	0.0832107	0.099244	0.0230906	0.136682
Os01g0175700	0.751355	0.247217	0.52969	0.0615914	0.162934	0.984164	0.353275	1.42306	7.34131	1.24595	0.954417	3.28165
Os01g0175733	0.166603	0.066948	0.0699801	0	0.0380687	0.110855	0.0486484	0.335147	1.29592	0.142049	0.187919	0.512204
Os01g0175850	0.248774	2.15683	0.381899	1.64535	2.01757	1.24981	4.494	4.30423	35.0352	3.07327	2.32974	16.0602
Os01g0176000	0	0.0650962	0.0693799	0.0585658	0.0542145	0.133086	0.58588	1.74839	1.55812	2.20213	1.4037	2.43645
Os01g0176050	1.84421	1.26331	1.06608	2.25282	1.11882	3.62999	7.47013	25.6373	26.725	30.5726	10.1225	42.5014
Os01g0176100	0.396322	0.323386	0.569015	0.258697	0.509461	0.440459	1.06482	1.11746	1.2529	0.869639	0.763792	1.5618
Os01g0176150	0	0.659848	1.86297	0.595851	0.547543	0.815084	2.13473	2.05303	1.67322	0.981833	3.58439	3.45992
Os01g0176200	0.302199	0.2741	0.587523	0.68806	0.391716	0.651619	1.62522	0.804639	2.35011	2.18427	1.24611	3.48579
Os01g0176300	0.210381	0.278582	0.0761395	0.394093	0.386851	0.240552	0.385862	0.0726525	0.250811	0.294575	0.0806106	0.410783
Os01g0176400	16.8263	24.471	11.6066	18.1304	28.1287	11.9172	7.91988	17.2824	20.553	3.53211	14.8154	9.57508
Os01g0176500	0.0409966	0.130763	0.14096	0	0.125443	0.107569	0.0196305	0.354873	0.225675	0.187953	0.0883708	0.249671
Os01g0176700	2.82912	3.8602	5.31806	3.83085	4.49889	4.08122	4.11588	2.3638	3.7065	2.65597	4.21891	2.52109
Os01g0176751	6.28488	5.39391	9.82894	4.992	8.50003	7.60952	6.79198	3.01917	5.36308	5.57642	7.00946	5.07045
Os01g0176800	0	0.024092	0	0	0	0	0	0	0	0.0241868	0	0
Os01g0177100	0.340327	0.237296	0.233097	0.132099	0.208928	0.171931	0.105694	0.209637	0.162571	0.178673	0.112611	0.175712
Os01g0177200	9.52507	8.79171	8.63446	11.3365	10.5965	10.8596	10.5351	10.1791	8.93448	10.2985	10.0794	9.75222
Os01g0177400	1.12747	0.477783	0.60507	0.533155	0.693626	0.796806	0	0.424063	3.10466	0.945097	0.566951	1.44344
Os01g0177500	8.36407	6.33768	5.53089	2.48854	3.10541	3.30867	0.893393	1.68587	7.95924	2.541	3.98054	8.29114
Os01g0177900	0.771779	1.19924	0.648445	0.621977	0.971101	0.633426	0.602839	0.73591	0.999549	0.693613	0.625992	0.673496
Os01g0178000	23.6766	15.5866	19.8818	28.7588	27.8558	35.7872	19.1124	22.4365	26.0102	25.1455	22.5131	30.016
Os01g0178100	20.9732	10.9132	14.8645	12.4485	16.6405	15.8814	9.59646	11.9766	15.7049	13.3048	6.971	17.7696
Os01g0178200	6.28924	5.30499	5.51051	5.77375	5.54349	5.91654	4.00037	3.38919	3.69294	4.82587	3.66129	4.32563
Os01g0178300	19.6527	12.292	12.9841	13.3311	14.4513	15.7107	12.9289	14.3699	14.8735	12.7864	21.6033	14.1748
Os01g0178400	16.2813	13.6707	17.0845	12.0374	8.31731	12.6049	4.97573	5.77761	9.94863	6.38691	7.44698	6.16479
Os01g0178500	152.335	137.754	166.794	124.478	136.581	140.126	140.653	114.09	114.04	110.253	160.503	109.199
Os01g0178700	0.958811	0.562136	1.0195	0.756603	0.822947	0.936317	1.21094	1.12908	1.17862	1.79917	0.807412	1.18114
Os01g0178850	1.27218	0	0	0	0	0	0	2.33774	0	0	0	0
Os01g0178900	0.142066	0.859379	1.31293	1.66902	1.05776	1.91325	1.10048	1.46747	0.878314	2.23578	1.18207	1.33253
Os01g0179000	10.3263	10.3113	11.4815	36.8158	31.267	15.3624	17.9672	14.7766	10.881	13.7555	18.3958	5.78847
Os01g0179200	11.0962	12.1317	10.9646	16.0144	14.5286	12.475	10.2373	12.2636	11.7776	16.5061	13.8151	13.2772
Os01g0179300	35.0699	32.7454	32.8146	48.9921	47.6149	37.2365	63.5515	50.1733	41.5005	44.0707	72.3196	42.2417
Os01g0179400	5.70969	5.27861	6.36942	6.44501	6.27427	5.84347	5.13979	5.11548	6.18622	4.8926	4.99318	6.575
Os01g0179500	9.11882	7.5592	9.08557	8.46311	7.97738	7.98119	6.48568	6.61628	8.00503	9.15006	6.1341	8.7197
Os01g0179600	134.941	264.187	213.914	155.483	179.997	246.46	677.381	2535.53	6187.34	3423.43	5103.94	5880.15
Os01g0179700	23.9138	27.8639	23.7436	32.9125	29.9171	29.0987	31.5904	32.9129	29.7576	41.8009	37.8176	38.2188
Os01g0179800	145.944	150.468	121.554	94.3426	77.3067	167.182	38.7214	100.764	231.508	98.0425	117.963	223.974
Os01g0179901	0.215732	0	0	0	0.0728109	0	0.0666971	0	0.170195	0.162102	0	0
Os01g0180000	1.07827	1.81188	1.30102	7.37349	5.56234	1.31681	3.43891	0.722283	1.78045	0.930356	2.4001	1.01129
Os01g0180050	2.81973	3.39431	2.46457	14.7008	9.81718	2.61747	4.85218	1.51542	3.59719	2.68004	3.50992	1.55457
Os01g0180300	14.8483	10.5495	2.97924	11.5211	9.50442	9.49366	10.0046	16.9638	15.3317	11.2559	17.0386	10.3403
Os01g0180400	1.04739	0.91738	0.989467	3.56467	3.16022	0.903032	1.09772	0.982957	1.46064	0.423317	0.20161	0.852734
Os01g0180600	0.50838	0.488087	0.576996	0.485785	0.43874	0.390903	0.238144	0.508226	0.3156	0.250515	0.394725	0.36988
Os01g0180700	0.469542	0.338836	0.376721	0.576265	0.327932	0.616746	0.379054	0.282834	0.566824	0.236738	0.412376	0.510754
Os01g0180800	27.1127	33.6194	32.3878	32.865	35.1078	31.757	34.1766	36.104	41.6418	64.4127	52.1942	54.8842
Os01g0180850	9.6592	9.29275	11.0302	10.4305	11.7674	8.47121	4.63767	5.75297	11.8785	14.3946	6.4316	15.6645
Os01g0181000	4.94154	5.55995	6.44764	4.70575	5.59682	5.91795	5.38732	4.99553	5.16507	5.60869	6.72372	5.10484
Os01g0181033	0	0.877568	0	0	0	0	0.339904	0	0	0.430586	0	0
Os01g0181166	1.99756	0.65546	0.733228	0	0.806502	1.0476	1.39235	1.05105	1.6634	1.61177	1.64718	0.670724
Os01g0181300	2.07056	4.19455	1.55299	3.71097	1.86747	1.68216	2.3779	3.78278	3.44345	0.457131	1.82819	0.872701
Os01g0182100	0.247371	0.287022	0.89691	0.563958	0.102923	0.269089	0.420095	0.410744	0.368961	0.553477	0.372375	0.473065
Os01g0182200	74.1296	66.2162	59.5955	66.0559	64.3399	74.2764	71.6477	77.6087	72.6436	71.3401	76.6634	67.3687
Os01g0182300	15.3213	15.7929	7.91939	5.42125	7.78713	6.54238	7.95137	15.8689	9.39077	3.33349	4.95196	3.98707
Os01g0182400	1.3017	1.40498	1.53372	1.73115	1.6266	1.50257	0.916446	1.043	1.34851	2.22342	1.42307	2.22385
Os01g0182500	2.49242	3.26278	2.7855	5.91853	5.57016	4.74598	4.35191	3.66163	3.77089	4.08136	5.15552	6.40394
Os01g0182600	231.967	169.729	147.273	155.101	192.578	137.207	74.084	52.6797	66.5418	23.6176	36.5111	26.3997
Os01g0182700	0.829547	0.699624	0.275012	0.487471	0.702546	0.294304	0.62411	1.10729	0.631337	0.556797	1.46447	0.254994
Os01g0182832	12.0816	11.9292	11.1836	13.0792	13.6619	12.2482	14.2578	14.6747	10.6553	11.1197	11.4085	11.5967
Os01g0183100	2.01022	3.43338	2.17814	4.68092	3.93404	2.35972	4.01002	4.1238	4.24105	2.80694	2.96139	2.8195
Os01g0183300	0.872108	0.663465	0.587207	0.735667	0.744542	0.914327	1.30448	1.07084	1.53229	0.858891	1.74189	1.4041
Os01g0183400	0.138325	0.115802	0	0	0	0	0	0.118013	0.11355	0	0	0
Os01g0183500	0	0	0	0.180609	0.0832939	0	0.160348	0	0	0	0	0
Os01g0183600	5.75636	4.81012	6.95247	4.01736	3.82582	5.4682	2.72962	7.49232	6.17357	6.10291	5.42517	4.27566
Os01g0183633	7.71343	4.14065	6.29674	5.05919	5.93636	5.50128	4.31946	5.03203	4.64035	6.4344	4.31439	5.18328
Os01g0183800	28.1669	22.2955	24.6503	26.6052	21.5419	28.8381	34.4498	25.2305	22.5443	24.8686	23.5177	26.8637
Os01g0183850	2.73831	1.01049	1.92222	1.90877	1.8162	3.74431	6.56502	3.88097	6.96799	2.17621	1.17189	5.548
Os01g0183950	0	0	0.728919	0	0	1.82348	3.90478	1.34013	0	1.58999	0	0
Os01g0184000	2.9489	2.93339	2.43142	3.38309	2.72895	2.18888	3.61557	2.5915	2.97672	2.38181	1.93556	2.18022
Os01g0184100	0	1.63704	0.196852	0.389032	0.66004	0.143979	0	0.0932717	0.0899631	0.262575	0	0.276795
Os01g0184200	0	0	0	0	0.00948117	0	0	0	0.0104139	0.00993927	0	0
Os01g0184500	3.84256	5.67023	3.33053	7.77669	5.10981	3.9697	7.93255	7.46523	6.8387	3.3764	5.35829	3.09166
Os01g0184700	0.758142	0.866131	0.507036	0.524741	1.20762	0.698582	1.19746	1.29855	0.462461	0.890682	1.62908	0.843736
Os01g0184800	6.75936	6.89472	8.2953	8.84908	9.78615	8.97817	8.71653	7.95197	6.52798	11.4028	9.23441	13.4579
Os01g0184900	26.939	28.0312	27.4085	33.6753	28.9229	31.2194	33.3573	28.4736	26.493	30.6616	28.0803	32.5494
Os01g0185100	0	0	0.153128	0	0.119231	0.0580409	0	0	0	0	0.157986	0.221339
Os01g0185200	29.5792	29.8915	29.4924	23.8032	26.0026	28.5187	16.6593	15.449	21.9757	20.5591	14.5725	21.5341
Os01g0185250	0.222096	0.82725	0.497319	0.884514	1.1516	0.739425	1.13379	0.670836	2.02925	1.06945	0.208998	0.958558
Os01g0185300	88.3691	102.989	82.8662	135.638	142.286	116.396	155.27	175.499	172.284	247.017	229.628	240.734
Os01g0185400	10.6992	12.1868	11.3124	13.2136	13.7805	12.1938	15.2778	11.5745	11.4816	13.8103	14.6395	13.4247
Os01g0185500	2.6944	2.40965	2.90482	1.66995	2.50033	2.11507	1.4171	1.73492	2.17111	1.76179	2.08057	2.10289
Os01g0185900	0.794063	0.836306	1.10712	1.34509	0.999374	1.66034	5.38499	1.4219	0.797983	1.05473	0.3252	1.26463
Os01g0186000	2.4125	3.21689	1.56292	1.71053	4.23589	2.29979	3.11903	2.45554	2.46014	2.65394	2.4451	2.60581
Os01g0186200	53.3203	45.3182	47.0262	49.1011	49.2658	48.1192	19.4941	18.584	21.7338	13.8395	18.1426	21.22
Os01g0186400	0.154894	0.228395	0.00814572	0.294334	0.653099	0.495981	0.023004	0.133435	0.0447	0.00718269	0.17008	0.0330865
Os01g0186600	0.140334	0	0.126993	0.298559	0	5.03342	10.2195	6.14584	0.69629	2.8357	0.138872	3.82416
Os01g0186700	12.2856	12.0863	14.1219	13.0689	12.9052	12.1713	8.45648	11.7047	12.8041	15.5487	11.1926	15.0935
Os01g0186900	6.87923	5.93589	5.51321	3.36891	6.07948	2.21758	10.2491	6.55954	7.42105	4.58501	4.04042	5.71593
Os01g0186950	112.996	80.6465	115.027	71.0723	123.214	63.814	348.745	193.9	155.738	127.875	168.426	136.86
Os01g0187000	1.58416	1.31957	1.4073	1.45495	1.69311	1.57346	1.6615	0.959503	1.13741	0.876697	1.55344	1.4837
Os01g0187300	0.142908	0.977719	0.335601	1.00686	0.696732	0.480013	0.178459	0.157621	0.0885849	0.130127	0.121627	0.169053
Os01g0187400	12.407	11.1183	14.2501	10.3509	11.554	12.719	11.6807	12.2912	12.5746	12.3741	8.11738	14.3122
Os01g0187500	10.8926	9.38535	9.41735	7.41593	7.49941	9.30252	6.64311	6.59483	8.85673	6.78319	6.04301	8.97468
Os01g0187600	0	0.033239	0	0	0	0	0	0	0	0	0	0
Os01g0187900	8.05579	8.48098	10.6446	10.7948	9.14776	11.5087	15.2851	6.72397	7.10935	9.87099	9.80615	10.99
Os01g0188100	12.2767	14.2969	18.6114	33.8937	27.6758	54.2723	51.7516	71.7713	77.4778	95.7809	101.105	119.931
Os01g0188200	11.951	10.9265	14.4287	11.7524	11.8073	16.4799	8.95629	7.54655	10.0956	10.5762	7.54332	11.7313
Os01g0188400	121.863	145.307	182.96	107.766	111.942	166.896	165.934	191.135	194.989	259.07	237.555	269.267
Os01g0188525	1.85997	1.82547	2.05398	1.70248	1.27778	1.61421	1.45906	1.2372	2.07479	2.00534	1.14115	2.71705
Os01g0188900	20.402	21.4322	12.9064	21.6995	25.0488	17.4024	19.7537	22.1995	23.2241	10.9436	21.0784	10.6384
Os01g0189700	0.0180261	0	0	0	0	0	0	0	0	0	0.0832823	0
Os01g0189800	5.37049	4.67995	5.17979	4.99853	4.63875	5.45564	5.91621	6.06296	3.88419	6.87181	5.22914	5.88862
Os01g0190000	48.4545	42.0291	40.2672	27.4753	28.3737	40.7039	46.5444	33.8293	42.9251	39.0772	43.4302	41.8976
Os01g0190300	15.3115	17.9286	20.9214	22.968	19.4747	12.7042	11.5414	9.95452	10.442	12.6802	11.5515	8.46398
Os01g0190400	0.480799	0.502364	0.494971	0.589725	0.672721	0.634797	0.545908	0.607135	0.592045	0.560141	0.478491	0.345136
Os01g0190500	0.113147	0.236879	0.0521952	0	0.114359	0.0370557	0.0403745	0.101	0.285521	0.236918	0.114592	0.0482387
Os01g0191000	1.08422	0.508707	0.295361	0.752567	0.993871	0.425083	0.797459	0.581189	0.431651	0.465843	0.592653	0.689651
Os01g0191100	44.6583	68.9051	52.9546	88.7036	70.6817	63.9903	100.227	107.799	89.2437	95.5938	101.14	86.2495
Os01g0191200	383.55	372.856	191.604	195.727	192.652	188.697	203.264	245.455	320.123	20.7929	173.543	31.0115
Os01g0191300	17.4861	14.6432	14.313	12.3632	12.5842	13.8225	8.10984	14.185	15.2512	8.19622	8.86255	9.43072
Os01g0191400	0	0.0284591	0.0146695	0	0	0	0	0	0	0	0	0
Os01g0191500	23.1127	27.6134	23.2105	27.3709	25.3297	27.4046	28.8799	28.2481	32.4748	37.4824	28.3973	33.8665
Os01g0191700	35.6966	33.6723	36.0307	35.7045	38.0568	39.9089	66.703	56.293	57.7475	76.1237	54.5817	108.213
Os01g0191800	0.0961205	0.114796	0.040658	0.0365112	0.199408	0.160308	0.0588305	0.151661	0.295069	0.36453	0.0865894	0.410769
Os01g0191900	39.5612	33.0669	49.0999	32.8855	37.8777	37.8636	35.1871	22.7667	20.1023	20.6825	29.2321	18.2853
Os01g0192000	7.54219	21.7817	9.84933	15.5716	16.1777	7.99787	16.0198	15.9344	16.4089	3.24972	13.6569	3.21846
Os01g0192101	34.9469	86.1793	50.993	72.146	72.9147	35.5342	58.3429	65.053	64.8078	15.0864	51.5429	13.4576
Os01g0192300	23.4065	23.6561	29.8179	36.9785	29.8522	20.4235	12.6512	11.3456	13.9062	14.3438	9.67882	13.041
Os01g0192401	3.66485	3.03072	3.48058	4.05281	5.43826	1.6974	4.26617	2.70098	2.72891	2.82365	1.80725	1.73038
Os01g0192500	1.1369	0.724733	0.671633	0.442069	1.17521	0.32929	1.07626	0.734085	0.609938	0.495423	0.490533	0.314605
Os01g0192550	0	0	0	0	0	0	0.0531767	0	0.034823	0	0	0
Os01g0192600	2.62138	3.70896	2.85285	4.82665	4.35413	3.83262	1.97032	5.11076	5.02239	3.41036	3.80021	3.27653
Os01g0192900	0.809088	1.67362	2.05472	0.182477	1.02484	1.45147	0.133236	0.222747	0.580865	0.418154	0.824885	0.70536
Os01g0193250	0.196951	0	0.18059	0.134695	0	0.250936	0	0	0	0	0	0.160465
Os01g0193400	0.425842	0.608655	0.424607	0.13146	0.269769	0.381013	0.468766	0.42067	0.291025	0.534369	0.300147	0.598268
Os01g0193500	3.3899	2.95422	3.24338	2.03505	2.80519	3.29132	2.63754	3.40863	3.27818	3.18597	2.5625	2.60157
Os01g0193600	0.634545	1.087	0.574946	0.875325	0.996474	0.741757	1.2824	1.05047	1.44594	1.22629	1.32324	1.21896
Os01g0193700	0.752979	1.22563	0.768269	1.02037	1.00804	1.00725	1.13103	1.39739	0.978457	0.804067	1.59305	1.51844
Os01g0193900	2.83061	2.57292	2.79717	3.59105	3.14967	3.08155	3.63677	2.51485	3.12199	3.91553	3.44354	3.55201
Os01g0194000	22.7518	20.3153	18.9071	16.2566	12.7832	21.1326	45.7572	37.2935	31.4881	27.1171	30.6836	29.2413
Os01g0194200	0.888993	1.18458	0.98403	1.25922	1.78649	1.51379	2.52903	1.83975	1.53486	2.96002	2.44584	2.18137
Os01g0194300	6.76108	7.65697	7.83176	12.9731	11.2411	15.5254	25.1467	18.0533	10.0186	24.1023	12.6829	22.0496
Os01g0194600	6.18941	9.6735	23.6527	8.66552	3.84778	5.85996	14.2538	10.867	7.67553	23.602	30.6826	7.63101
Os01g0195000	15.1387	17.2566	22.5159	18.9572	20.7225	17.1212	16.885	23.0738	19.1872	21.3592	19.0992	18.3595
Os01g0195200	0.864525	1.34575	0.788078	1.06539	1.35792	0.43638	0.513084	0.770631	1.16564	0.362452	0.498167	0.638016
Os01g0195300	0.444481	0.499008	1.59948	1.05312	1.16807	1.81105	15.7063	13.402	23.0319	11.8914	14.2565	24.1891
Os01g0195400	29.9195	65.7375	30.1746	42.6973	37.5886	29.8717	31.8992	86.774	39.7392	12.9928	46.3438	9.5974
Os01g0195500	25.979	28.1705	26.9862	29.2501	26.0533	28.7199	26.7208	28.605	26.4388	29.5674	31.1278	30.4697
Os01g0195801	0	0	0	0	0	0.084235	0	0	0.107063	0.104727	0	0
Os01g0196300	15.8951	9.95585	13.0954	11.7985	12.6073	21.9055	14.2332	10.785	7.30097	13.7197	7.53327	18.0629
Os01g0196500	12.3365	14.4356	12.8142	13.2982	12.4374	12.1476	16.9957	15.3693	14.3766	20.2324	22.1131	17.9803
Os01g0196600	4.47245	6.26334	4.76776	5.26247	4.80756	4.49041	5.29622	3.35191	6.05922	5.5889	5.67679	5.47827
Os01g0196800	0.0516666	0.0413576	0.0210405	0.0104457	0.0474092	0.0175791	0	0	0.00948695	0	0.00952345	0.011059
Os01g0197150	6.19806	5.83061	5.80858	5.27932	6.10239	4.86327	6.98293	4.26333	6.23512	4.57114	7.30466	5.06697
Os01g0197200	9.64328	10.5266	9.4519	10.2967	9.27879	10.9113	8.70137	8.53215	10.6453	8.96666	9.43757	9.97547
Os01g0197350	34.0653	29.8131	32.2232	45.2367	39.1372	38.3873	31.6099	23.6627	27.1271	27.4181	31.3596	23.8061
Os01g0197450	0.491231	0.37552	0.365786	0.163451	0.289193	0.315382	0.334858	0.231586	0.40414	0.635558	0.1346	0.139674
Os01g0197500	6.44286	6.77408	8.3442	6.31347	7.81015	9.7817	8.0004	8.51748	9.29455	10.7775	12.1159	11.0374
Os01g0197700	0.249016	0.0347776	0.0373891	0.427711	0.169956	2.14976	1.40423	0.488487	0.512624	4.30571	0.879298	3.84071
Os01g0197900	0.0356215	0.0458011	0.0238424	0.0871597	0.149155	0.0958847	0.445083	0.21574	0.326971	0.251981	0.163098	0.241122
Os01g0198000	0.659169	0.667378	0.448104	0.564269	1.01716	0.704295	0.276111	0.335303	0.570469	0.322928	0.295511	0.302883
Os01g0198200	30.6887	25.1655	27.8975	26.0769	26.3594	29.032	21.7567	21.6564	20.7826	22.8825	22.4545	21.8936
Os01g0198250	6.50078	4.23218	4.1142	4.49363	5.15549	5.40251	2.89853	3.49735	3.2567	3.35601	2.47028	3.76311
Os01g0198500	0.502976	1.57864	0.465106	1.49823	1.94305	0.574273	1.75622	1.04049	2.24566	0.528229	1.45774	0.43051
Os01g0198702	0.493594	0.313496	0.0562715	0.181284	0.251245	0.121347	0.249607	0.419234	0.205142	0.350517	0.517984	0.313287
Os01g0198900	780.641	536.93	429.83	340.764	333.216	693.23	86.2056	169.488	236.862	354.82	391.424	341.942
Os01g0199300	0.123556	0	0.454891	0	0.0833018	0.323473	0	0.327503	0	0.10249	0.245803	0.209014
Os01g0199400	18.9415	19.0358	22.3671	25.7858	15.0732	26.6154	21.3163	28.6331	31.8947	33.2665	24.793	34.9115
Os01g0199700	8.20253	2.34552	2.74573	6.12937	6.89929	6.30808	5.14958	2.51724	4.50328	4.6592	4.17149	2.31056
Os01g0199900	7.47822	8.1722	6.69405	7.63229	6.45296	6.12343	7.34673	5.20378	7.84971	5.65629	6.58529	6.05104
Os01g0200000	13.5102	12.4937	15.9321	19.4348	16.5144	13.2049	13.0484	12.8268	11.4982	14.8909	15.9695	12.4275
Os01g0200150	1.77105	2.16669	2.49775	2.59317	2.5966	1.93818	1.1935	2.40568	1.77093	2.13502	1.62442	3.40257
Os01g0200200	1.24224e-06	0.532554	0.875625	0	0.703666	0	0.123382	0	0	2.16545e-07	0.170356	0
Os01g0200300	2.25539	1.75005	1.43225	3.32865	3.01265	2.30438	1.07823	2.36201	2.46376	0.8169	2.11196	1.78126
Os01g0200350	0.786362	0.441252	0.255893	1.13505	0.890578	0.414559	0.4089	0.391174	0.706136	0.269468	0.349776	0.511574
Os01g0200400	0.971447	1.83716	1.97578	2.80749	4.02201	2.6741	1.53282	1.50867	1.75324	1.53653	0.846944	1.51089
Os01g0200500	8.18627	10.3335	12.345	13.7053	10.8821	10.1307	12.9277	10.3778	12.0865	14.6761	13.632	14.3253
Os01g0200600	0	0	0	0	0	0.144825	0.238297	0	0	0	0	0
Os01g0200700	10031.7	7031.49	8679.25	5639.34	6642.68	9181.06	15573.4	13824.4	13264.4	15890.5	14472.9	16533.2
Os01g0201000	8.54881	9.26468	8.81	8.9152	6.58247	10.1166	7.70176	8.06542	7.31593	8.94321	11.5285	7.30091
Os01g0201100	8.76264	8.05572	9.20732	12.1789	11.0122	20.7881	31.5844	15.5727	8.11642	19.2276	11.9763	20.1443
Os01g0201200	39.4513	26.2024	36.2158	15.5735	16.9279	24.144	10.8452	18.1309	26.2777	25.1017	18.7603	29.8833
Os01g0201250	0.499174	0.503167	0.630434	0.661064	0.894244	0.267685	0.476865	0.343294	0.665377	0.729327	0.48116	0.346365
Os01g0201275	1.06248	2.45182	1.54176	1.17198	2.22144	0.88809	1.92443	1.48033	1.15248	1.26947	2.81314	1.15002
Os01g0201400	0	0	0.110873	0	0	0	0	0	0	0	0	0
Os01g0201600	0	0	0	0.220735	0.0695029	0	0.150339	0	0	0	0.107073	0
Os01g0201700	0.161296	0.261885	0.0343677	0.385166	0.434378	0.106142	0.265989	0.0929674	0.25045	0.239775	0.315034	0.0333904
Os01g0201800	15.2061	11.7743	21.8464	14.8493	24.4676	16.3077	12.9412	13.8182	14.9168	9.92164	5.96237	14.0135
Os01g0201850	0	0	0	0.00787093	0.00358946	0.00337228	0.00574291	0	0	0.00726478	0	0
Os01g0202500	134.04	88.1585	99.0848	134.649	231.13	110.438	37.7646	27.2437	19.9001	6.14671	17.4191	4.89798
Os01g0202700	0	0	0	0	0.121993	0	0.118285	0	0	0	0.17031	0
Os01g0202800	2.1232	1.36008	2.06303	1.27632	2.29004	1.41436	1.61715	1.61609	0.733198	0.615476	1.84421	0.322098
Os01g0203000	27.3487	27.7723	33.3132	37.1442	38.9248	39.4514	38.5395	27.5597	24.856	31.4247	34.409	31.0063
Os01g0203300	1.03426	1.19788	0.862658	0.992732	0.852316	0.748799	1.17009	1.11716	0.875167	0.59285	0.647182	0.914679
Os01g0203400	3.56914	3.57143	3.62201	5.01243	4.62549	6.4667	1.02151	1.82031	1.66953	2.30782	2.99808	3.52821
Os01g0203800	1.83054	1.27243	1.30431	1.59745	1.87725	1.94068	1.5945	1.43539	1.76122	2.86781	1.31148	2.79382
Os01g0203900	21.008	17.9244	22.8198	24.6109	22.0694	27.477	27.6904	26.8722	25.475	38.1257	30.1997	43.1648
Os01g0204000	0.892863	1.18381	0.549598	1.19015	0.790243	1.14492	0.882713	0.97216	1.11343	0.970822	0.955513	1.16738
Os01g0205100	4.79135	3.20511	5.01633	4.77622	5.15136	4.52804	4.33029	4.35736	4.56899	4.96196	4.18645	5.11815
Os01g0205200	0.615354	0.71884	0.310164	0.387416	0.308006	0.704832	1.0247	1.05528	0.144064	0.888152	1.87493	0.385172
Os01g0205300	29.1461	17.8195	18.7808	13.7726	15.305	20.9821	9.88008	14.5156	16.4208	15.3409	23.2044	20.064
Os01g0205500	47.9253	57.1156	48.6097	77.253	59.1862	55.8817	74.4084	83.5942	67.8515	82.8024	81.6214	78.2217
Os01g0205600	8.70161	7.01823	9.46149	8.04471	7.53624	9.94834	12.6662	7.40451	6.2408	9.74775	9.38161	12.708
Os01g0205700	19.6301	16.7227	17.1212	22.0473	23.2116	19.4281	21.0846	19.3042	17.8477	19.8024	23.9449	19.2618
Os01g0205900	0	0	0	0.0784565	0.0742048	0.0720862	0.240861	0.499444	0.372134	0	0	0
Os01g0206200	2.39087	3.34614	4.71638	6.26912	5.30782	3.17392	7.24913	3.74405	5.52754	6.14032	6.18065	4.5123
Os01g0206300	0.188027	0	0.173093	0	0.0429001	0.333011	0	0.113811	0.0532799	0.105884	0.195285	0.0543747
Os01g0206600	14.4613	16.6017	21.8531	19.4546	19.8165	23.605	25.0432	25.5457	21.896	20.2115	32.4627	20.1394
Os01g0206650	0.0886066	0.0239547	0.074922	0.044359	0.0202777	0	0	0.0229627	0.0230148	0.0661427	0.026398	0.0756407
Os01g0206700	40.595	31.9891	44.524	16.1821	13.1156	12.8038	6.29887	13.39	18.2601	13.5243	7.95368	23.39
Os01g0206800	0.107229	0.1922	0.109744	0.0477135	0.0589046	0.114613	0.079426	0.202928	0.268318	0.113567	0.0959776	0.0725878
Os01g0207001	0.17275	0.179205	0.291341	0.239196	0.152901	0.131609	0.194375	0.0958134	0.438093	0.256532	0.130356	0.125151
Os01g0207200	1.8706	2.0713	1.39863	0.882843	0.935472	1.01263	0.54915	0.924653	1.78178	0.446506	0.625569	0.680454
Os01g0207400	100.286	104.882	67.9324	50.9233	61.1569	70.6088	64.2155	89.9031	86.6854	60.7728	104.843	46.7417
Os01g0207500	0.148036	0.164274	0.134572	0.105554	0.19986	0.0649748	0.102752	0.0430922	0.0821904	0	0	0.0839228
Os01g0207600	1.45766	2.42224	1.71477	1.44288	1.93232	1.18825	1.75551	2.5031	1.34932	0.633501	1.51415	1.9761
Os01g0207900	1.40058	1.53324	0.868695	0.954392	0.82462	0.919761	1.12384	2.09222	1.30083	1.05618	1.11126	1.18689
Os01g0208000	2.10539	0.000115485	1.61802e-05	7.5733e-05	0.00150993	1.53618	0.000950399	1.94486e-05	0.00192144	1.05604e-06	0.000977146	4.1117e-05
Os01g0208400	1.44979	1.1093	0.608314	3.93071	4.93702	1.58629	0.2613	3.67662	0.458982	0	0.062462	0
Os01g0208600	17.0065	14.6835	12.5551	14.0093	13.1404	16.0752	13.913	16.4222	11.8538	13.1921	18.7501	12.3163
Os01g0208700	184.072	120.384	115.679	67.9686	74.9458	122.093	54.3343	64.6955	150.147	75.7699	59.7347	101.995
Os01g0208800	203.22	116.706	123.178	64.2987	80.9352	145.122	80.9252	88.5102	177.914	101.962	113.232	119.68
Os01g0209000	8.32762	8.57526	7.15645	8.83591	8.13434	6.72614	9.50336	6.61878	8.3947	7.34762	7.35809	7.84848
Os01g0209150	0	0.31561	0.173405	0.136585	0	0	0	0	0	0	0	0
Os01g0209200	1.99219	2.99968	2.10795	3.76604	2.84038	2.61257	3.55011	2.07043	3.22776	4.04309	2.98731	3.13496
Os01g0209400	11.2356	9.67063	10.0091	9.78231	9.18143	9.56026	8.03916	9.33559	9.61074	9.0951	8.1447	11.1668
Os01g0209500	0.0151959	0.0122455	0	0	0.0105008	0	0	0	0.0115785	0	0	0
Os01g0209566	0.0507608	0	0	0	0	0	0	0.037736	0	0	0	0
Os01g0209700	0.536689	0.274674	0.282612	1.07417	0.577665	0.753713	3.00313	0.790494	0.84489	2.22142	1.01667	3.15292
Os01g0209750	1.27402	0.481517	0.516748	2.27323	1.22958	1.11628	5.46889	1.37626	1.88054	4.23426	1.74246	6.59051
Os01g0209800	2.7734	2.14556	4.1801	1.41005	3.23864	10.7758	12.1559	9.641	3.33063	9.01583	8.1688	9.31049
Os01g0209901	33.3035	24.1877	42.8739	20.4057	25.2147	107.292	78.9485	72.6581	31.2415	89.6651	82.2456	82.0421
Os01g0210200	0	0	0	0	0	0.157463	0	0	0	0	0	0.405643
Os01g0210300	0	0	0.0907883	0.0728801	0.0683715	0	0.203713	0.257693	0	0.0811728	0	0
Os01g0210400	0.0599532	0.148885	0	0.0437428	0.0818952	0.159562	0.0808388	0.458168	0.147307	0.0479991	0.175709	0.102865
Os01g0210500	60.4377	57.6835	75.3516	62.8424	47.8187	76.1408	151.154	149.474	171.84	212.597	284.942	179.588
Os01g0210550	31.1616	24.6125	33.7691	26.1267	20.7438	35.1793	46.4512	62.5419	78.9412	93.5396	89.3085	90.4784
Os01g0210600	220.994	242.116	289.418	233.719	227.225	319.783	157.408	166.56	168.75	229.502	240.432	222.657
Os01g0210700	0.870825	0.751551	1.18631	1.11506	1.20271	1.00615	0.722512	0.60669	0.428264	0.736007	0.545838	1.10012
Os01g0210750	1.98182	2.09016	2.17296	2.03447	2.02685	1.47849	1.41942	2.56401	1.58042	1.89553	1.33383	1.43187
Os01g0210800	1.53084	0.917745	0.697943	1.4568	1.08603	0.948202	0.427842	0.794755	1.01611	1.20421	0.528489	0.868027
Os01g0210900	3.68244	2.21902	1.8971	0.779018	1.03123	2.05089	0.446966	1.00438	1.59476	0.572287	0.707867	0.709008
Os01g0211000	0	0	0	0	0	0	0.0462059	0.0578404	0	0	0	0
Os01g0211200	0	0.185313	0.0670332	0	0	0	0	0	0.0623231	0	0	0
Os01g0211600	10.1172	11.2953	14.4907	5.56039	8.92394	11.8507	16.777	14.9589	9.84052	15.7202	15.6407	12.3095
Os01g0211800	0.278041	0.114735	0.684173	0.498587	0.708401	0.320631	0.852491	0.837748	0.398327	0.614292	0.747781	0.771384
Os01g0212000	0.647831	0.526667	0.862066	2.30475	1.9559	0.426776	1.29207	0.819329	0.262534	0.755795	2.86081	0.816263
Os01g0212100	6.07162	6.26959	6.43506	6.57	6.63675	6.27825	8.55635	6.67754	7.32413	5.92242	5.94588	6.44001
Os01g0212400	20.5212	24.0311	33.5423	46.0999	37.3711	24.6187	16.4404	14.4579	14.7483	12.94	12.0145	11.6895
Os01g0212500	0.0645612	0	0	0	0	0.0421046	0	0	0.052445	0	0.0612672	0
Os01g0212700	0.377633	0.523187	0.806592	1.06475	2.44328	0.41129	0.704638	0.222837	0.316732	0.413534	0.635834	0.42862
Os01g0212900	0.244966	0.101381	0.223193	0.0868725	0.163718	0.159546	0	0.214989	0	0.100983	0	0
Os01g0213100	0.199914	0	1.01678	0	0	0	0.215419	0.0901283	0	0	0	0.169504
Os01g0213350	0	0.0139943	0.007175	0	0.0320037	0.0299587	0.0403572	0	0	0.0254849	0.0206442	0.0302959
Os01g0213400	8.32263	11.1984	14.4353	17.7668	22.1815	25.7022	27.6693	16.1119	8.76349	21.6188	15.937	18.4877
Os01g0213800	0.379051	0.444272	0.451238	0.271238	0.278055	0.0246678	0.521014	0.427743	0.63081	0.0622012	0.297757	0.192233
Os01g0214001	6.57794	10.1856	4.39852	7.2066	5.25035	3.74507	5.06143	7.23546	6.44392	1.51807	4.43455	1.93204
Os01g0214200	15.9562	20.5556	34.2348	40.6406	29.0225	17.7679	48.4898	33.89	21.1731	47.1675	42.6112	36.4309
Os01g0214300	16.8176	17.8274	17.3044	19.1964	20.593	18.3887	13.4572	14.2358	13.6422	14.9457	11.7312	15.8234
Os01g0214400	7.40047	7.00313	5.41932	9.26869	8.22289	8.59739	13.6973	9.37377	9.54949	8.90792	9.34967	7.93734
Os01g0214500	11.0037	16.1927	56.8386	58.1742	36.8736	17.5934	63.5746	24.1924	15.8332	27.787	21.3599	40.5399
Os01g0214600	21.245	87.9853	16.9325	25.8017	35.1441	13.8435	12.7665	56.5626	52.861	9.64025	19.8602	8.98969
Os01g0214800	86.7628	100.627	165.394	89.6721	75.4096	101.431	100.141	133.124	104.968	165.825	105.772	165.545
Os01g0214901	0.0919299	0.228095	0	0	0	0	0	0	0.150231	0.145142	0	0.0770366
Os01g0215000	0	0	0	0	0	0	0.0440202	0.0558517	0	0	0	0
Os01g0215100	0	0.28306	0	0	0	0	0	0	0	0	0	0
Os01g0215500	1.15352	6.81959	0.469797	0.549314	0.690715	1.33082	0.554839	8.3013	3.98131	0.106318	0.226517	0.111939
Os01g0215700	0.514013	2.04859	0.571982	0.0826109	0.397601	0.37508	0.327093	1.9889	1.37685	0	0.529451	0
Os01g0215725	0.080599	0.661237	0.070986	0.115604	0.10884	0.10672	0.106736	0.879056	0.716483	0	0.0776498	0
Os01g0216000	0	2.03429	0.0678066	1.18864	0.101478	0.542938	0.78519	4.41128	0.748265	0.30706	0.604072	0.450061
Os01g0216150	0	0.923687	0.167183	0.467221	0.252148	0.614571	0.0619793	1.4149	0.0760228	0.148108	0	0.393552
Os01g0216300	0.979275	5.78789	6.36539	5.35084	5.18739	1.88923	6.50271	8.717	8.44758	0.298772	1.95941	0.264815
Os01g0217000	3.971	4.33901	5.02323	4.96535	5.57583	3.20602	4.33948	4.00402	3.63348	2.54886	4.21313	2.64724
Os01g0217050	0.285535	2.164	2.2437	1.41647	1.76622	0.398108	1.09944	2.41465	1.55276	1.07139	0.536495	1.08796
Os01g0217100	0.652254	0.855175	0.531973	0.739915	1.18212	0.110388	0.678295	0.447011	0.883349	0	0.56987	0.0919759
Os01g0217500	0.536234	1.72054	0.896455	0.430062	0.135473	2.94563	1.68803	6.0122	2.03571	3.34232	2.76959	1.81794
Os01g0217800	4.75305	4.72294	4.97109	4.67725	4.94284	4.39391	5.71962	5.24733	4.53794	5.21937	3.74141	5.24957
Os01g0217900	31.3065	23.6532	24.82	24.0578	26.275	29.0011	33.1923	30.5075	28.1267	30.1729	38.7453	25.3407
Os01g0218100	2.13136	3.5169	4.05891	5.88813	2.08673	4.90769	13.8393	17.2143	4.5112	16.7242	7.29326	22.7668
Os01g0218200	0.0254497	0.0624695	0.0436442	0.0752234	0.174463	0.0509403	0.04753	0.0808197	0.0200024	0.0578853	0	0.150766
Os01g0218350	0.0234568	0.0956023	0.120251	0.38307	0.209716	0.21921	0.31976	0.148664	0.515395	0.17763	0.291886	0.556644
Os01g0218500	0.345265	0.274234	0.552584	0.631609	0.767325	0.235098	0.933515	1.55345	0.846625	1.12388	1.78579	2.21103
Os01g0218700	31.5261	23.7702	24.5031	27.2714	25.6147	25.2961	32.4588	30.5947	40.5626	36.1144	41.7711	42.3274
Os01g0218800	5.78436	5.17869	4.83913	4.46693	4.60978	5.16451	5.58962	5.22154	6.18036	4.96225	4.93781	5.63543
Os01g0218900	8.30941	9.73811	8.75407	10.505	8.96053	11.1529	9.42045	8.45507	6.93631	6.06792	5.22943	7.02539
Os01g0219000	6.47595	5.00496	5.58608	7.82698	8.7606	5.56508	8.83592	6.46614	7.83456	5.83696	7.94799	8.14012
Os01g0219100	3.93148	4.34906	6.77664	5.25987	4.63764	4.64577	5.14613	2.8903	3.68142	4.64773	6.08855	4.04981
Os01g0219300	4.70719	3.19671	13.0704	3.40748	4.55826	2.29442	4.02011	6.95463	8.56663	4.48463	5.78156	4.91256
Os01g0220200	24.8731	33.3088	47.9818	23.9454	23.1676	32.3734	77.401	81.1861	75.1985	74.9805	76.2391	91.1319
Os01g0220300	12.653	13.9474	15.8303	21.2618	15.019	20.7758	35.9143	27.0268	24.2513	40.429	39.7931	29.2279
Os01g0220400	25.9792	30.1884	30.4917	27.8947	22.6273	51.8859	74.9341	61.3946	38.7247	68.8231	63.5301	61.3469
Os01g0220500	0	0	0	0	0	0	0	0.0584208	0	0	0	0
Os01g0220700	1.30615	1.45878	1.10906	0.155248	0.450983	0.752381	0.181882	0.709741	0.869471	0.463107	0.989144	1.64507
Os01g0221000	67.1526	64.0757	83.3533	42.068	33.9818	65.6173	31.6009	34.7138	38.5529	30.7397	32.24	24.8646
Os01g0221100	63.6163	67.6993	68.2709	40.1333	41.5249	68.4383	24.0441	32.4033	42.5534	29.031	23.2786	28.3253
Os01g0221300	2.56242	3.52194	2.52073	2.71677	2.95492	2.73881	2.32861	2.24199	2.42313	1.74363	1.8404	1.9508
Os01g0221400	5.48282	24.2526	16.6734	5.61341	15.145	26.9546	24.8956	36.8713	29.1431	62.4558	42.8218	60.6878
Os01g0221500	3.798	2.90896	2.34498	2.75173	2.65088	2.26671	1.47635	1.47238	1.75322	1.54229	1.20196	1.31191
Os01g0221600	6.96543	17.143	6.91658	3.30917	4.36063	6.9884	2.40856	3.36714	6.2472	5.71208	1.55223	7.2964
Os01g0221700	24.9389	21.8917	12.4615	16.1824	20.0102	20.1261	22.4033	27.1821	33.0491	23.0219	32.5307	22.4409
Os01g0221900	4.20002	3.37446	2.98598	3.42083	4.67605	4.5431	4.05089	4.6637	4.77691	2.61823	3.33834	2.819
Os01g0222001	0.0441308	0	0.0370083	0.0998677	0	0	0.0508003	0	0.0336469	0.0635972	0	0.073679
Os01g0222300	0	0.0700182	0.0738278	0	0.0296925	0.0578937	0.0537415	0.0342114	0.0337063	0.0328574	0.157053	0
Os01g0222500	2.0582	2.34123	2.69771	3.05738	2.30536	2.88363	3.08372	2.55744	2.46731	3.78179	3.27571	3.00105
Os01g0222600	768.365	557.305	631.308	562.294	490.849	703.886	438.243	351.144	293.895	392.187	483.119	308.47
Os01g0222700	5.19044	4.01638	4.81152	4.56332	5.46185	4.7852	3.7241	3.0794	2.8793	4.55479	3.5869	3.75872
Os01g0223200	26.7601	32.7905	40.0952	14.3563	14.073	23.545	34.6239	36.6013	31.0335	37.8046	31.3428	35.5866
Os01g0223300	0.356591	0.594595	0.915731	0.621457	0.333831	0.88807	0.895673	0.610448	0.433627	0.446753	0.425643	0.595962
Os01g0223500	11.7479	16.4338	18.1258	19.3181	14.6537	14.1235	31.9123	19.5357	18.8096	13.6583	23.5084	17.3962
Os01g0223700	6.30642	6.01003	6.70789	5.6002	5.73213	6.67701	3.22671	3.87435	3.87248	3.69354	3.73171	5.11454
Os01g0223900	3.34838	3.45611	5.59561	5.11098	4.2574	3.94505	0.915324	1.00532	1.13661	1.90915	1.26303	1.43914
Os01g0224000	0.387146	0.573271	0.810691	1.43026	0.751704	0.567358	0.179066	0.383009	0.171088	0.31124	0.25796	0.329528
Os01g0224100	0.794021	1.49049	1.4051	3.77133	3.85103	2.69015	2.00974	0.68863	1.767	2.12238	2.019	2.23834
Os01g0224166	0.218924	0.482836	0.258175	0.517928	0.362143	0.344624	0.395892	0.573236	0.460241	0.336495	0.423003	0.376042
Os01g0224200	0	0.24841	0	0.525815	0.069812	0	0	0	0	0.156616	0.0926136	0
Os01g0224300	2.85258	2.59803	1.71095	3.83046	3.52383	4.14659	1.8195	2.31417	2.78846	2.91395	2.72845	3.23687
Os01g0224400	2.88747	3.06974	3.34406	3.85057	3.70082	3.09401	3.4697	3.69564	3.69193	4.89223	4.48842	7.54505
Os01g0224500	8.75456	10.9534	8.3298	10.8892	12.8666	10.9643	11.2829	9.72022	11.7755	11.5138	12.1933	10.4841
Os01g0224700	3.87498	4.85214	2.83989	3.71635	2.72148	2.67503	0.845315	1.1915	1.38965	1.87063	1.54211	1.61285
Os01g0225000	3.48849	6.03597	8.46273	8.08741	6.81929	3.06377	6.45863	14.2764	47.5177	55.2399	53.5313	82.3646
Os01g0225100	62.4785	46.6899	58.8667	41.8655	44.0666	59.553	42.9029	38.357	44.1232	52.035	51.2309	50.2885
Os01g0225200	7.17257	6.02307	6.25263	6.94911	7.7964	6.35199	7.67936	7.48213	7.04489	6.29754	9.42112	6.45529
Os01g0225400	8.50066	9.59255	6.07464	6.03474	6.75164	5.92051	15.5729	14.4984	15.465	11.3077	17.4582	12.5625
Os01g0225500	0.0549665	0	0	0	0	0	0	0	0	0	0.105616	0
Os01g0225550	0.17161	2.85283	0	4.83523	1.10736	0.0568288	0.114587	0.144213	0.281307	0.818334	0.0805649	0.586204
Os01g0225600	0	0	0	0.456682	0.107893	0	0	0	0	0	0	0
Os01g0226200	0.979467	2.46448	1.43548	5.23257	7.35989	1.26494	2.02696	5.71034	1.83908	0.160634	2.51367	0.273337
Os01g0226300	5.90697	8.67805	6.41959	7.21871	7.51478	4.50176	4.41081	7.30563	5.85874	6.00095	7.59508	6.3214
Os01g0226400	0	0.0131218	0	0.0242508	0.0223459	0	0	0	0	0	0	0.040967
Os01g0226450	0	0	0	0.0168845	0.0777368	0	0	0.0169453	0	0	0.0189692	0
Os01g0226500	3.65972	2.65636	2.74912	3.75403	4.49044	3.26968	3.14976	2.67597	2.66198	2.4603	2.39584	2.89261
Os01g0226600	2.92397	3.8233	6.54969	3.45316	4.2546	4.74535	7.18741	11.9718	11.0567	14.7632	13.9743	18.8269
Os01g0226666	0	0.166013	0.180589	0.762752	0.727485	0.0646543	0.561902	0.438913	0	0.244961	0.0990091	0
Os01g0226700	0.62092	2.94558	1.50145	11.56	6.01162	1.05874	2.41738	3.01854	0.527612	0.939855	1.62225	0.530332
Os01g0227100	99.4989	76.0347	117.813	99.7467	111.958	95.8887	79.6915	79.6106	74.2963	94.5016	77.3466	92.7647
Os01g0227200	11.8443	11.5012	10.0082	10.6295	10.5237	9.67961	6.51728	9.47797	11.4051	11.6587	9.98954	10.1989
Os01g0227250	6.72286	6.52667	6.31992	6.9774	7.38395	6.3702	6.13212	8.21409	9.84011	8.66379	10.5402	9.37396
Os01g0227300	36.5119	37.0558	37.8549	32.9172	28.7537	42.2931	25.9161	34.5121	35.4355	64.2998	46.7677	59.7443
Os01g0227350	8.7776	9.57308	13.7389	7.78114	6.10631	11.7175	11.2434	20.4997	17.7601	18.4208	13.9272	24.4945
Os01g0227400	3.78938	1.98177	0.775849	0.659851	2.60539	1.62733	4.4633	0.612112	0.000779376	5.90507	0.00020554	0.00868844
Os01g0227500	34.982	20.9189	31.4601	21.8858	16.1473	24.7275	13.9724	14.8314	11.3697	20.2023	11.1309	20.8231
Os01g0227700	41.2901	25.8648	39.0177	24.3624	34.4507	33.7811	16.2147	8.70316	5.64385	8.55576	10.4314	12.5532
Os01g0227800	35.6354	31.0966	26.3655	24.5299	24.7983	32.4233	17.221	14.2483	16.175	11.8016	20.345	15.1132
Os01g0228300	14.4665	18.3047	15.4899	16.4528	16.2661	16.3488	18.1294	22.1592	18.6465	20.6008	22.2833	22.7167
Os01g0228400	17.277	21.6847	22.7217	21.2279	18.8946	39.1946	40.5865	46.1436	52.1654	51.7716	61.6337	52.8421
Os01g0228450	133.311	157.745	169.211	148.282	123.83	280.183	289.905	317.612	371.291	363.486	400.15	406.107
Os01g0228500	0.157615	0.26009	0.0699684	0.966249	0.638976	0	0	0.0658481	0.0637842	0.684459	0.824349	0.200672
Os01g0228600	117.911	101.322	132.105	74.2911	85.9863	123.261	121.321	161.014	170.691	208.149	224.548	214.806
Os01g0228800	1.32349	2.01683	0.978417	2.57386	1.24777	3.23072	3.61746	1.45077	2.67971	1.64443	2.00487	3.01072
Os01g0228901	0.0830766	0.0782222	0.0346066	0.104175	0.105047	0.0739967	0.0400655	0.0724921	0.0946275	0.0399693	0.0115578	0.139518
Os01g0229000	0.156396	0.252001	0.166005	0.179232	0.245778	0.158907	0.210853	0.121355	0.242184	0.204407	0.347825	0.233906
Os01g0229100	7.81374	10.7215	9.35951	13.7043	12.5074	9.76329	10.8868	10.9869	13.8226	11.7152	11.5315	12.0276
Os01g0229200	46.0344	54.5833	49.6338	52.2465	53.6236	53.3421	67.264	54.6612	53.7766	57.468	65.0188	54.5074
Os01g0229250	2.54341	3.64883	2.93907	3.58224	4.37446	3.5687	2.62067	2.01641	3.42297	3.18844	1.43136	3.77564
Os01g0229300	1.50796	1.29847	1.55641	1.65219	1.51601	1.33932	1.13422	1.05285	1.17844	1.51523	1.0529	1.38114
Os01g0229400	4.23351	4.00674	3.9592	3.90327	4.49922	4.00387	3.88693	3.79187	5.19261	1.63401	3.8036	2.12313
Os01g0229500	26.9609	21.231	26.6944	15.3713	16.0969	23.618	20.0647	16.7293	16.8333	17.7995	21.9815	17.2836
Os01g0229700	0	0	0.0830667	0	0.121854	0.237974	0	0	0.0767782	0.0762089	0	0
Os01g0229900	4.19336	3.78835	4.16598	3.69381	4.72457	3.97263	3.1372	3.18075	3.37755	3.4715	2.30219	3.47328
Os01g0230200	4.2856	4.30141	5.9301	4.89916	4.99658	4.73484	5.83089	5.21869	5.97787	7.36333	5.54976	8.39447
Os01g0230800	1.0532	1.07863	0.694735	0.814112	1.42414	0.691366	1.53892	0.744202	0.636951	0.210944	0.339706	0.368915
Os01g0231000	82.3122	98.9218	85.2527	80.5931	84.9194	85.985	52.1776	88.4533	74.1183	59.8996	60.9622	50.0991
Os01g0231500	18.9865	18.5124	21.4222	18.6436	19.1777	20.2614	12.3522	13.9349	16.6869	18.6075	13.9959	20.3009
Os01g0231700	36.0716	47.0274	43.3744	51.9297	43.8672	41.1401	61.7323	66.0006	58.7726	62.3104	65.339	59.8517
Os01g0231800	2.75629	3.63778	3.64442	1.33211	1.75892	2.06958	2.88751	3.30799	3.77379	2.89995	2.09511	1.56632
Os01g0231900	10.8966	12.1646	13.7828	11.8465	10.5188	13.614	13.135	12.5067	13.7813	12.9774	15.0027	12.9549
Os01g0231950	73.1383	62.0159	63.0356	46.2111	51.4249	95.7152	15.867	35.9749	49.4499	51.2409	67.5813	43.1572
Os01g0232000	10.3357	11.7737	8.21247	6.85896	4.70067	9.78902	1.71723	5.94584	5.96905	5.03798	5.39068	3.11117
Os01g0232100	1.64181	2.39104	5.35751	4.60036	3.28741	1.06837	0.835502	2.92487	2.19658	0.986254	1.99997	1.88593
Os01g0232200	0	0	0	0.0946823	0	0.0432622	0	0	0	0	0	0
Os01g0232300	4.3024	4.7962	3.56063	5.62509	5.10226	3.71415	5.15632	3.77803	4.69104	3.27066	3.50547	3.36552
Os01g0232400	12.5037	12.7994	13.9829	13.5539	14.7005	13.7412	11.3696	12.44	11.8696	17.3882	11.4257	16.7915
Os01g0232450	6.09508	6.22941	6.06336	5.90982	6.99994	5.7649	3.95811	3.4452	5.48839	6.26259	3.11444	7.33966
Os01g0232500	15.1483	12.5869	16.7956	14.5933	14.2793	17.9687	16.7094	13.9442	13.0402	15.9616	12.5929	16.5002
Os01g0232550	28.7436	24.537	32.167	26.4218	26.0197	38.0795	43.101	29.4247	28.3338	36.9614	42.0326	29.4023
Os01g0232700	25.3623	26.6917	20.0111	23.2899	24.8946	23.5422	33.05	32.9326	32.0583	28.1203	34.1731	25.5566
Os01g0232800	35.6242	38.4701	36.2448	46.2442	45.1896	33.4952	33.7081	33.8524	33.8077	24.7309	23.0386	29.5605
Os01g0233000	210.943	191.023	206.934	214.052	224.157	183.536	115.07	128.833	110.13	147.248	116.507	123.239
Os01g0233100	0	0.0570729	0.119222	0.236324	0.24231	0.188007	0.210772	0.108281	0.0542872	0.260943	0.0303394	0.148131
Os01g0233400	0.0793517	0.064897	0.0708067	0.119169	0	0.0531315	0	0	0	0	0	0
Os01g0233500	0.558672	0.603416	0.538759	0.490488	0.580914	0.528757	0.382859	0.593089	0.225443	0.334512	0.296968	0.377767
Os01g0233800	0	0.0394951	0.0861314	0.103857	0	0	0.0659391	0.0413927	0.039505	0	0	0.0408778
Os01g0233850	0.3226	0	0	0	0.108908	0	0.454185	0	0.402479	0.130879	0.164517	0
Os01g0233900	1.20224	1.19134	1.66982	1.96827	1.40477	1.50968	1.39723	1.24658	1.6337	1.24064	1.32467	1.51784
Os01g0234001	0.816668	0.791178	0.64656	0.383855	0.592888	0.362268	0.138546	0.202054	0.374082	0.178188	0.384946	0.384011
Os01g0234100	0.268638	0.130603	0.366771	0.201535	0.165496	0.0896926	0.258717	0.165611	0.0415277	0.141383	0.141341	0.158175
Os01g0234200	0	0	0	0.042158	0.03879	0.0378043	0	0.0451469	0	0	0	0
Os01g0234300	9.50902	9.55391	7.42801	3.81558	3.20607	8.09606	7.88571	8.48545	4.4967	5.11115	8.39764	8.47915
Os01g0234433	1.11589	0.699801	0.508059	0.195185	0.465225	0.724212	0.293048	0.736998	0.350566	0.570103	1.24212	0.117706
Os01g0234700	5.3854	7.20355	8.49849	8.52542	8.7203	4.78975	4.07073	4.60793	6.32892	4.10019	4.8334	1.93155
Os01g0234800	6.62174	6.47992	8.13023	8.64344	9.18102	5.04565	6.71928	9.47497	6.38405	7.34852	7.19326	6.13971
Os01g0234900	15.5779	14.8406	14.0134	20.2124	23.0534	25.3142	37.7762	24.9066	16.1345	31.5042	32.7318	20.8563
Os01g0235100	108.151	105.314	125.481	75.684	72.3571	117.969	59.5371	102.908	109.628	144.399	174.794	156.206
Os01g0235200	2.45062	1.58318	1.62601	2.30045	2.17679	2.28463	1.04275	1.56818	1.95534	2.12439	1.7387	2.22363
Os01g0235300	13.3811	16.4337	18.2685	19.1235	13.892	14.5516	17.2599	14.4401	12.5038	15.0864	13.5541	14.3937
Os01g0235325	35.5699	34.5622	48.2684	40.7506	31.3377	37.3884	40.454	21.1158	21.4129	30.8111	30.3008	20.6143
Os01g0235350	2.9863	2.30077	3.09373	1.5441	2.16202	2.91963	1.1284	2.17472	3.81547	3.92393	3.95573	7.0936
Os01g0235400	5.78192	8.47675	7.55105	10.1206	9.71749	5.429	6.30033	5.12416	7.54253	7.63776	4.47676	7.33816
Os01g0235500	0	0	0	0	0	0	0	0	0.0803703	0	0	0
Os01g0235632	0.0534424	0	0.0228232	0	0.0363385	0	0	0.0211675	0	0.0400358	0.121288	0.0225861
Os01g0235700	16.6519	15.5202	16.9148	22.9565	21.2556	22.087	18.1333	14.664	14.296	19.5192	16.2084	16.1636
Os01g0235800	10.0925	8.76492	8.3902	11.2512	10.9907	10.0429	10.1371	8.05799	8.65049	9.828	9.44562	10.3212
Os01g0235850	1.47943	2.16011	1.60319	1.23575	1.61681	1.76398	1.60134	2.50391	1.79703	3.22455	1.81851	2.62142
Os01g0235900	263.277	182.083	218.388	205.624	160.397	298.801	164.434	178.8	249.716	311.962	401.66	315.149
Os01g0236000	5.47959	3.02208	4.83795	4.46352	6.18959	6.25401	3.69026	4.98331	10.9591	10.9401	8.80719	9.03273
Os01g0236300	2.09746	1.7776	1.3708	0.995621	1.4888	1.47919	0.806433	1.29126	2.74466	1.11704	0.769042	0.998834
Os01g0236400	0.38252	0.495938	1.09972	1.09554	0.86272	0.653326	0.612106	0.861075	0.628495	0.535827	0.681086	0.357068
Os01g0236700	47.0938	31.3764	50.7017	28.5821	24.3711	38.0365	27.3966	29.2176	31.3462	34.637	39.6593	32.0861
Os01g0236800	8.75529	6.74285	8.52516	7.51524	7.51218	8.13716	5.83914	7.60725	8.46353	7.70302	8.7968	8.26934
Os01g0236900	2.73344	0.999709	0.779299	0.610734	1.14441	1.22718	0.239297	0.302276	0.288217	0.992775	0.684854	1.17247
Os01g0237000	0	0	0	0.150381	0	0.132189	0.0631566	0.243131	0	0.0772215	0	0.0850815
Os01g0237100	48.4538	30.304	39.949	25.3518	30.6246	38.2997	14.8702	12.6639	15.8286	15.6748	23.6528	15.5312
Os01g0237500	0	0	0.066297	0.133529	0	18.3239	1.15049	2.16177	0	2.21496	0.218817	5.79353
Os01g0238200	44.1889	57.9456	45.228	38.943	37.1143	28.6647	43.0347	43.5279	48.3136	27.2931	39.9352	26.1503
Os01g0238287	50.5205	63.0015	29.8141	37.4493	47.584	31.6614	31.7238	46.6962	53.7807	29.7713	44.9727	23.8538
Os01g0238375	0	0	0	0	0	0.101691	0	0	0.257397	0	0	0
Os01g0238500	1241.67	737.198	923.433	373.041	555.537	943.705	172.684	235.702	520.075	280.396	286.317	321.961
Os01g0238600	36.2243	34.1967	37.7642	34.975	26.1515	33.6172	39.0021	36.0067	30.1666	31.9852	46.191	29.5235
Os01g0238700	0	0	0.0354065	0	0.0526293	0.0257169	0.0270416	0.0339257	0	0.063796	0.0386903	0.166483
Os01g0238800	6.98087	6.48657	6.93553	10.3325	9.1959	7.94034	14.1729	11.8799	8.44769	11.8524	10.8781	7.84581
Os01g0238850	11.8581	12.4851	13.4411	14.4572	12.8789	12.2412	15.537	11.6766	10.7724	11.8257	12.6342	13.3582
Os01g0239000	184.237	153.305	192.21	154.521	142.794	191.081	163.307	170.272	209.061	222.798	232.52	235.867
Os01g0239100	4.46867	3.637	4.20807	4.44333	5.70337	5.60802	3.71448	5.06857	3.60534	7.87165	5.4929	6.81625
Os01g0239150	6.72474	4.58386	5.91142	4.81583	4.13299	5.09293	4.2639	6.4019	6.92853	7.63365	5.85423	9.13816
Os01g0239200	843.043	618.367	575.789	399.569	499.465	548.476	332.869	407.606	507.024	398.533	507.076	362.406
Os01g0239700	37.2946	37.6159	45.0818	36.9895	36.3773	45.2468	27.2806	23.3013	25.8601	23.6408	26.9024	25.4831
Os01g0241000	4.64375	3.32742	3.80115	6.24698	6.74026	3.02529	3.14579	2.97199	3.00522	2.71962	4.40801	3.40613
Os01g0241100	1.56416	1.34804	1.77555	2.37277	1.66846	1.73079	1.87678	1.70196	1.61112	1.54605	1.71806	1.94632
Os01g0241400	0	0.235494	0	0.196004	0	0	1.35423	2.31532	1.28488	2.51924	1.21191	1.40998
Os01g0242200	0.0496913	0.122449	0.177699	0.0356538	0.0671081	0.065563	0	0.0429841	0.040791	0	0	0.0424179
Os01g0242300	5.7111	4.83779	4.88006	3.06854	4.40956	4.6765	4.92245	5.82952	4.73413	5.83966	6.05205	6.1694
Os01g0242400	0	0	0.166506	0	0.0612849	0	0	0.0793138	0	0.149636	0	0
Os01g0242500	7.00872	5.07055	6.8872	7.09084	6.32718	6.9493	6.50157	5.55834	5.51523	7.11928	8.6664	7.17719
Os01g0242600	15.1175	14.1003	15.2507	27.5381	23.1279	12.2371	8.691	6.67991	7.22619	6.39184	4.37453	5.63713
Os01g0242900	56.4256	35.6473	48.9212	40.4619	46.0491	39.6494	27.3654	30.9718	26.2049	44.2066	34.2464	30.1141
Os01g0243000	2.06467	2.44473	2.32375	2.1084	2.44442	2.40771	2.56764	1.68446	1.6212	1.95881	2.25502	3.12168
Os01g0243100	0.103428	0.174139	0.238641	0.254203	0.310466	0.275996	0.0833104	0.447412	0.0992331	0.420382	0.362276	0.618892
Os01g0243200	2.95866	3.11869	3.45421	5.23656	3.98923	4.13147	6.37444	5.0072	3.28272	6.2916	3.27229	5.52703
Os01g0243300	0.239631	0.796982	1.17377	1.45868	1.51408	1.18057	1.40844	1.08411	0.486755	0.754305	1.13712	0.895718
Os01g0243400	7.08475	6.34041	7.25525	11.2299	9.83364	7.94907	8.13061	9.08724	6.78135	8.38955	13.6798	7.46486
Os01g0243600	0.46256	0.257534	0.563904	0.545842	1.03871	0.304568	0.425774	0.134599	0.641625	0.251714	0.605473	0.260647
Os01g0243700	4.24463	2.64826	3.04151	3.42556	3.96246	3.32502	4.07973	5.04652	4.11332	2.38098	3.19276	2.95202
Os01g0244400	0	0.151152	0	0	0	0	0	0	0	0	0.0613516	0
Os01g0245532	0.0953013	0	0	0	0	0	0	0	0	0	0.194828	0
Os01g0245600	0.17703	0	0	0	0	0	0	0	0	0	0	0
Os01g0246100	7.65776	7.33227	8.22721	8.5452	7.67747	7.84303	5.81083	5.2634	6.54645	6.01984	4.2176	6.57466
Os01g0246400	10.7966	17.2357	9.03874	10.818	7.17509	13.1758	7.57225	25.7193	17.8907	31.1869	20.3011	50.6291
Os01g0246500	4.13043	3.63171	4.33644	4.2154	4.75547	5.16582	3.36276	4.31349	3.28846	4.30268	5.30868	3.43566
Os01g0246601	0	0	0	0	0	0	0.127978	0.320071	0	0	0.178771	0
Os01g0246700	17.7911	20.2013	26.6729	45.1014	37.2557	64.6848	181.761	66.3793	74.1619	113.174	98.4095	151.526
Os01g0247500	3.11996	2.14046	3.17144	2.80286	3.4561	2.11431	1.31478	1.52966	1.45474	1.42063	1.12139	2.51802
Os01g0247550	4.65557	1.86629	3.38933	3.64622	3.52068	2.77159	2.91762	1.74099	2.11508	2.5875	1.64805	2.59567
Os01g0247600	0	0	0	0.139398	0.128551	0.251917	0.125842	0.159356	0	0	0.178052	0
Os01g0247700	0.0228259	0.169202	1.00242e-07	0.0935662	0.155265	0.17972	0.0172206	0.04333	0.0467399	0.110599	5.7196e-08	0.0264542
Os01g0247900	0.129891	0	0.58364	0.746404	0.788301	0.171857	0.966942	0.222291	0.214499	0.520179	0.256348	0.664312
Os01g0248000	0	0	0.094274	0	0	0	0	0	0	0	0.102652	0
Os01g0248300	2.1136	0.646866	1.85264	1.02336	2.52831	0.870061	2.52736	2.34326	1.57727	3.29261	3.50189	3.26149
Os01g0248350	1.26643	0.148917	0.163977	0	0.852518	0	0.706525	1.20003	0.146579	0.862598	2.2891	0.15314
Os01g0248400	7.54927	6.55942	7.09744	7.18089	7.71785	8.37826	6.36413	6.92017	7.41907	10.9412	7.8323	12.4513
Os01g0248500	2.12347	3.06352	2.62888	3.77284	2.58591	6.28047	35.0779	47.812	14.0273	65.0112	39.3475	49.9118
Os01g0248600	8.89953	7.55788	7.53217	10.0327	8.90955	7.9917	9.93071	7.86467	6.63531	9.5927	9.18786	9.10767
Os01g0248701	0.468824	1.66453	1.83195	1.16347	1.26974	0.693337	2.81722	1.70327	3.07838	4.21199	1.83955	3.82328
Os01g0248800	5.06174	5.11281	3.8202	3.8264	2.47393	3.37317	3.41101	5.07802	3.71593	2.95629	4.72163	1.44362
Os01g0248850	13.7597	11.6254	15.5445	6.01082	6.58807	8.00574	8.99274	11.7155	4.92167	7.99109	9.14335	7.43329
Os01g0248900	0	0.384714	0.630404	0	0	0	0	0	0	0.0948061	0.11369	0
Os01g0249050	0	0.224274	0	0	0	0	0.37176	1.18204	0.227202	0.440076	0.272598	0.466256
Os01g0249100	0	0.140377	0.316435	0.366731	0.680216	0.330709	2.58259	9.07079	0.985154	14.8188	6.79578	4.45386
Os01g0249200	215.47	274.688	192.18	248.188	282.091	154.855	163.585	340.322	278.459	46.4817	205.658	47.6376
Os01g0249300	59.1258	63.4999	59.3295	61.7957	59.572	66.2676	79.2039	69.1598	59.2524	88.7234	82.5269	72.1362
Os01g0249900	18.9977	15.9983	10.5803	21.3248	19.4432	19.3851	15.0766	12.385	12.4308	8.55399	13.7351	8.75697
Os01g0250600	12.1371	12.4225	11.055	21.9593	16.506	15.2307	20.0512	14.505	14.6526	19.9687	16.8895	15.8215
Os01g0250900	15.1102	14.4723	10.9276	13.3262	13.4405	13.5368	13.406	15.0553	16.1154	16.6742	14.0859	16.5413
Os01g0251000	4.92784	5.48015	4.91479	7.57766	6.24228	6.63185	7.65019	6.84279	5.85626	4.93538	4.93762	4.01489
Os01g0251100	2.9074	4.115	3.34139	5.17632	4.71212	3.8359	6.12157	4.51893	4.20046	5.90814	4.71327	5.83555
Os01g0251200	5.15631	5.44705	5.10457	4.63369	4.58587	4.03297	4.21667	4.30462	5.32914	5.61089	4.99118	5.7942
Os01g0251400	0	0	0	0	0	0.11517	0	0.146767	0.286878	0	0	0
Os01g0252100	24.8801	26.9151	26.5018	27.019	27.6243	29.7272	25.829	24.9962	32.0501	39.8434	27.8597	45.4796
Os01g0252150	2.82301	2.39232	1.98396	2.21696	2.77944	2.59514	1.71059	2.30921	2.73704	3.6029	2.39128	3.87701
Os01g0252200	5.11911	4.25282	3.39455	5.6631	5.12187	4.93858	4.25794	3.2871	3.69738	3.76582	4.5691	3.22644
Os01g0252400	0.577919	0	1.30301	0.420958	1.172	0.577965	0.746526	0.23936	0	0	0	0.244453
Os01g0252600	24.7286	14.5695	12.6392	15.5995	19.7628	27.8549	13.5077	14.133	21.4888	21.1346	41.5667	21.5764
Os01g0252900	3.74836	3.31341	4.36206	4.08989	4.91576	4.26497	3.92236	3.73746	4.07539	3.61462	3.09211	3.09031
Os01g0253000	0	0	0.059146	0	0	0	0	0	0.0548515	0	0	0
Os01g0253050	0	0	0.0686214	0	0.0768637	0.0501232	0.0259742	0	0.0629443	0.0307613	0.0369702	0
Os01g0253100	13.8976	14.314	18.2605	15.3242	15.5707	15.2647	18.6498	19.9506	18.2767	22.3621	20.8798	18.8056
Os01g0253300	58.1657	62.785	60.3998	77.5304	65.2978	58.9387	111.104	75.5197	66.9424	77.8578	89.9705	80.7952
Os01g0253400	1.14887	1.12479	0.887854	0.408031	0.64541	0.879425	0.629253	1.40062	1.71696	2.03078	1.79255	1.89996
Os01g0253500	4.9346	7.08534	9.07353	8.84742	7.10152	5.9074	4.0735	3.02839	3.59251	2.58136	2.44748	1.81218
Os01g0253600	6.34197	7.43997	11.1736	8.08739	5.85886	7.09406	11.7457	12.2131	8.07702	14.3796	8.98709	11.4243
Os01g0253800	0	0.383921	0	0.330323	0.306672	0.150399	0	0.189228	0	0.361688	0	0.190382
Os01g0253900	19.4568	11.3558	21.9981	41.5438	44.4437	30.5669	25.9705	13.9945	10.5036	17.5695	17.909	21.6264
Os01g0254000	80.3518	87.85	94.888	99.2719	98.5284	88.7922	79.9514	70.9155	79.3877	151.767	111.861	107.377
Os01g0254100	38.5038	37.5117	40.8675	39.9777	38.1087	37.2719	33.781	32.035	31.5153	28.1439	23.7279	29.8636
Os01g0254200	46.0747	54.0565	56.2329	70.2984	68.9853	80.887	119.06	97.4258	71.7107	159.345	118.057	122.715
Os01g0254300	0	0	0	0.0391276	0	0	0	0.0495498	0	0	0	0
Os01g0254350	0.244057	0	0	0.088421	0	0	0	1.10074	0	0	0	0
Os01g0254800	3.2318	2.66891	2.65507	1.85878	3.93542	4.34601	3.47601	3.75067	4.07172	3.77216	2.16838	3.09457
Os01g0254850	0.459768	1.23954	0.409808	0.405947	0.772307	4.06892	4.52503	9.15859	5.74479	5.315	4.58927	4.35325
Os01g0254900	44.2581	38.2614	44.4745	41.9489	38.7475	46.1592	43.892	43.3612	39.1588	56.8574	50.6357	57.8308
Os01g0254950	11.6266	12.0825	11.7586	9.34881	11.4565	11.3422	9.4835	8.99981	8.14269	13.9451	9.5384	13.5276
Os01g0255000	28.6909	27.8575	28.4874	34.5587	28.662	32.2591	39.0231	32.1911	26.8761	33.3285	36.9348	28.6883
Os01g0255100	0	0	0	0.0870668	0	0.0389772	0	0	0.0960801	0	0	0
Os01g0255700	0	0	0	0.299887	0	0.18632	0.100057	0.126172	0.119252	0	0	0.120847
Os01g0256300	0	0	0	0	0	0.0881157	0.0480778	0	0.0564653	0	0	0.057473
Os01g0256400	18.9562	22.1259	19.7455	24.1422	26.7539	19.4069	22.606	17.9919	20.4058	28.7464	30.5526	21.8114
Os01g0256500	514.714	519.786	1091.6	1496.47	1730.32	918.579	1391.55	728.875	678.345	785.795	1015.27	861.4
Os01g0256800	1.21388	1.3281	1.3908	1.11696	1.11607	1.63465	0.88507	0.840006	1.14713	1.24348	1.30068	1.05521
Os01g0256900	27.662	31.712	30.3129	35.272	31.7157	34.4313	40.4084	33.7269	32.132	43.7196	40.2871	36.9219
Os01g0257100	13.2421	14.0832	9.93994	10.1728	12.8804	10.6489	5.62209	16.406	14.6966	5.26608	10.8468	3.86739
Os01g0257300	1.25154	0.533141	1.62354	1.59165	2.07667	1.80463	0.490164	0.79347	0.871219	1.01875	1.05882	0.810381
Os01g0257400	8.7901	8.79752	8.22844	11.011	9.58133	8.94641	8.73823	7.06155	7.46157	7.62696	7.37217	6.92278
Os01g0257900	0.121209	0.0327539	0.0563078	0.0728623	0.115579	0.0725064	0.142854	0.122984	0.0925125	0.0796085	0.0974764	0.160218
Os01g0258000	6.18307	7.773	6.88618	8.23684	6.91925	7.48707	10.7481	7.85171	5.82798	7.25687	5.04789	6.88678
Os01g0258100	0.0177729	0	0.0145446	0	0	0	0	0	0	0	0	0.0348516
Os01g0258600	0.419655	0.508338	0.0904014	0.397175	0.513791	0.287041	0.904166	0.416514	1.15237	0.557749	0.380975	0.36125
Os01g0258700	13.9549	12.5332	13.7184	12.5937	13.9912	14.4824	13.9324	14.0951	17.3563	15.9869	13.5221	18.7982
Os01g0259200	20.2447	20.0296	21.8129	19.625	19.1824	20.8104	19.1157	21.8789	19.0731	20.8638	17.2462	24.7061
Os01g0259400	0.18468	0.256351	0.400368	0.294114	0.256009	0.316037	0.101723	0.138516	0.10897	0.238572	0.0519071	0.172723
Os01g0259600	48.4285	42.1917	43.047	50.9217	45.2573	54.6336	45.4058	42.4703	46.9406	41.7815	41.048	45.0093
Os01g0259900	0.249589	0.455556	0.422141	1.11523	0.417983	0.682533	1.98554	1.10885	0.427117	0.961181	0.950806	2.0076
Os01g0260000	0.150117	0.251689	0.402272	0.759114	0.537128	0.378501	0.755214	0.367829	0.544331	0.0701634	0.477584	0.346769
Os01g0260100	0.091511	0.15906	0.028342	0.221963	0.174664	0.126785	0.128256	0.141603	0.166223	0.0228897	0.0623922	0.097201
Os01g0260500	1.41937	1.23618	1.08573	1.17472	1.33199	1.04195	0.558544	0.656912	0.789953	0.437003	0.436941	0.597592
Os01g0260700	27.2454	27.5699	25.8633	31.4044	26.6096	28.0153	34.7398	25.1729	26.0601	33.6112	35.9207	25.8844
Os01g0260800	15.5609	21.5041	18.3141	18.7593	13.92	18.8281	20.9288	18.8433	19.5569	21.2913	28.2218	17.521
Os01g0261000	0.411159	0.339262	0	0	0.836375	0	0.276876	0	0	0	0.413687	0
Os01g0261100	24.6824	23.0098	27.059	30.7171	27.4361	32.6518	25.8464	23.3009	28.4522	32.8423	27.9455	33.0894
Os01g0261200	14.6201	16.9655	19.1981	40.8262	37.7214	42.0413	55.9987	40.063	36.2699	70.9647	61.1982	68.1259
Os01g0261500	4.26466	3.29853	4.25673	5.28758	6.73312	3.95278	4.92654	4.44283	3.82538	4.26052	5.71526	3.47509
Os01g0262500	4.53271	5.82784	8.50945	2.20728	1.95764	2.72293	2.31262	4.54692	2.76432	2.9654	1.73091	2.3618
Os01g0262600	15.0306	15.0103	13.3277	17.4448	15.9968	18.3779	18.8458	15.2787	15.9704	14.9925	15.452	15.4792
Os01g0262700	9.78217	10.0961	7.81349	10.8744	11.3555	7.85087	12.1325	10.5186	11.0445	6.55026	11.0563	6.82711
Os01g0263000	0	0.0534457	0	0	0	0	0	0	0	0	0	0
Os01g0263300	0.735755	13.8901	0.591997	16.785	14.5493	3.75024	1.11663	20.1762	2.8679	0.207742	0.57531	0.112791
Os01g0263400	0.177721	0.000132385	0.000892549	8.97033e-07	0.03681	8.03753e-07	4.8738e-07	0.0896367	0.110573	1.2612e-06	1.14885e-07	5.69918e-07
Os01g0263500	4.49557	3.87194	4.67772	4.39393	4.21946	4.9782	4.56129	4.47565	4.57269	5.67488	4.95729	4.52692
Os01g0263600	1.65785	1.47814	1.51593	1.95872	1.5068	1.83328	1.24021	0.991422	1.99459	1.52466	1.21458	1.48615
Os01g0263900	20.0512	21.229	19.1343	36.7368	28.1774	79.4324	37.0501	45.8026	55.8706	69.2011	54.1936	54.7761
Os01g0264000	6.00493	6.91403	5.5095	12.3641	8.70129	23.4395	10.4596	12.9539	15.7899	18.6525	14.3506	17.1358
Os01g0264100	0	0	0.0329937	0	0	0	0	0	0.0301812	0	0	0.033025
Os01g0264400	1.10692	0.869832	1.07479	1.18405	1.7815	0.59612	1.96568	2.10652	1.16473	0.863564	1.33179	0.712503
Os01g0264500	17.7107	25.2573	20.0149	34.2843	23.8828	30.709	62.9377	45.4832	48.8992	73.0272	60.8596	63.6615
Os01g0264600	0.075835	0	0	0.214725	0	0.049639	0.0556603	0.139121	1.48045	0.0644911	0.157692	0.325642
Os01g0264700	6.27712	8.57507	8.37516	8.07697	9.3097	8.61074	8.11281	7.6709	8.66308	10.6959	7.18753	8.90105
Os01g0265000	3.19826	3.85187	4.52341	5.07891	4.67353	2.23718	4.40984	1.97468	3.35099	2.07601	4.6573	2.93463
Os01g0265100	1.73654	2.25583	4.69212	5.70253	6.76022	0.9434	1.81695	1.83877	1.55389	0.838285	2.13002	1.20122
Os01g0265200	7.10001	8.23731	4.62287	9.75606	7.93289	7.54334	9.36372	13.2102	8.09713	7.8837	8.83052	6.30712
Os01g0265400	4.02137	2.77381	2.98061	2.43638	3.18292	3.01173	2.33463	2.88971	3.49264	3.06564	3.06835	4.20379
Os01g0265700	4.6015	5.66597	5.37478	7.91684	4.74992	6.14195	5.77164	4.18602	5.08323	4.82023	5.70573	5.30351
Os01g0265800	51.6657	44.9617	54.0382	45.2125	43.411	56.1287	47.733	52.1296	53.6568	70.0882	61.3013	65.6195
Os01g0265900	1.77968	1.42673	1.50371	2.05948	1.82182	1.53563	2.43788	2.43046	1.9421	1.89597	1.68024	1.75732
Os01g0266000	4.04921	5.74407	4.56083	6.96168	7.13709	4.26781	6.53682	4.26341	5.95469	4.27218	4.00536	4.18362
Os01g0266100	22.4272	32.5875	23.7911	26.3128	30.5825	19.5958	13.8643	46.2853	32.4372	5.61225	17.6089	6.73951
Os01g0266200	0.202353	0.0691855	0.198679	0.335549	0.0352037	0.146465	0.0687573	0.0380314	0.0515544	0.0373828	0.0140952	0.0289021
Os01g0266400	5.29434	4.40921	5.49851	4.88704	5.78676	4.25109	1.71255	4.54621	1.80417	1.27618	2.8396	1.17438
Os01g0266500	21.9723	13.7207	13.0163	6.13371	10.0998	12.7786	10.3406	29.1817	117.909	76.3245	56.4986	118.122
Os01g0266600	34.3458	40.3775	26.5239	36.1388	32.1829	28.5748	30.6298	49.5059	46.259	32.2238	43.2769	30.3029
Os01g0266800	17.7502	17.7332	25.0141	54.2304	41.4732	24.5059	16.0741	19.4523	27.3254	19.4561	17.7133	36.3711
Os01g0267100	12.7206	11.5434	15.3498	26.2842	21.5877	11.5373	13.2134	9.13465	11.4574	7.45461	8.82672	9.11395
Os01g0267200	40.4071	38.4065	39.942	51.6214	45.2143	46.9264	51.3341	42.1258	38.9673	60.9724	50.7991	54.941
Os01g0267300	0.321356	0.405835	0.37135	0.113272	0.381355	1.79685	1.49305	1.48604	0.756611	1.84227	0.42234	1.32042
Os01g0267400	8.3031	6.89349	8.0558	9.63833	8.36285	9.85241	7.35238	7.42522	7.20673	7.27119	6.89829	6.84692
Os01g0267600	1.36981	2.17519	2.17453	3.23278	2.4304	2.49606	2.6938	2.4578	2.42101	3.03248	2.30497	4.49513
Os01g0267800	0.783038	0.938965	0.00451968	0.739525	0.228044	0.895192	1.25714	0.666316	0.468349	0.245699	1.33947	0.650512
Os01g0267900	36.0349	45.4724	51.3841	66.743	51.4668	72.4512	95.1654	77.9217	51.9898	122.309	87.7764	88.2752
Os01g0268100	6.06341	6.76087	8.7678	11.5264	8.09685	9.82442	6.60192	7.91272	6.72035	9.69143	3.78924	11.8015
Os01g0268300	4.84786	6.30545	4.62823	6.52151	6.51199	7.95046	7.88931	7.10402	8.88556	10.1737	11.8796	11.6381
Os01g0268600	6.54445	7.22106	11.0032	11.9077	11.8811	15.9695	9.90191	4.56865	3.50017	5.49727	2.86706	5.12527
Os01g0268733	0.121724	0	0	0	0	0.0790267	0	0	0	0	0	0
Os01g0268800	20.0136	15.4304	19.3878	20.0393	17.0007	22.3107	22.9189	23.0977	19.9523	33.796	27.0054	36.3569
Os01g0268900	8.45643	8.51103	4.91968	8.18176	8.52311	8.00314	12.5539	7.97218	14.1799	10.5347	18.0269	7.30238
Os01g0269000	8.42032	9.52626	17.493	17.1209	14.3695	9.21926	16.1234	11.9539	10.1073	16.4666	12.2543	12.8696
Os01g0269100	8.25624	8.83106	8.75694	9.53303	9.30525	9.39402	9.15826	8.27115	8.94151	8.84646	6.42692	8.72601
Os01g0269500	0.28609	0.224465	0.342318	0.208291	0.264123	0.1887	0.107205	0.266361	0.397971	0.318107	0.198787	0.140194
Os01g0269800	0	0.0647887	0	0	0.0791383	0.0258352	0.0252003	0.0638548	0	0	0	0
Os01g0269900	4.32374	3.18844	2.9173	3.17523	3.56751	3.17029	3.10483	2.95035	3.84873	3.51838	4.66763	4.29965
Os01g0269950	3.004	2.79324	2.75279	2.27358	2.82518	2.53323	1.88731	2.40368	3.12115	1.89111	2.48139	2.88728
Os01g0270100	44.867	50.1211	49.4867	78.1924	53.1406	61.7574	65.0786	64.8926	51.4875	75.8749	66.7214	69.013
Os01g0270300	9.05052	6.76222	3.85913	2.83909	4.44728	2.30084	4.48442	10.2869	11.3899	7.67331	15.7621	9.65736
Os01g0270501	21.2972	17.6937	9.28646	9.68887	17.787	9.77315	11.3784	29.2545	30.6153	24.3966	43.605	27.4128
Os01g0271000	4.14822	6.71605	5.00283	6.95001	8.12204	6.21561	9.77262	7.96385	7.92709	10.694	9.35663	7.39461
Os01g0271200	2.63853	2.24466	2.12301	2.60681	2.55218	2.36032	1.71123	1.70123	1.93009	1.64651	1.83521	2.37332
Os01g0271400	36.2694	36.8591	28.2907	36.3736	34.4017	32.6163	49.4316	47.2325	51.6226	44.5179	60.4883	39.5567
Os01g0271500	10.5866	10.5422	9.80384	13.3211	10.9708	12.4994	12.009	11.1366	11.5181	12.1228	10.6279	12.5932
Os01g0271700	8.84727	13.5599	10.822	14.5378	12.768	11.6328	16.3784	14.9973	18.0761	16.7221	19.7621	17.4637
Os01g0272600	0.624159	0.510885	0.565767	0.522837	0.659447	0.613037	1.01278	1.01802	1.02155	0.821032	0.785445	0.995953
Os01g0272650	0.12778	0.310247	0.107629	0.19459	0	0.255114	0.184435	0.238364	0.157397	0.279373	0.158952	0.212806
Os01g0272700	0	0	0.363555	0.415541	0.132479	0	0	0	0	0	0	0
Os01g0272800	20.9696	10.4955	6.38672	12.2217	13.7405	14.457	20.4781	12.969	9.90963	13.3359	13.6304	11.6968
Os01g0272850	13.427	8.45178	4.63529	8.36845	9.20871	9.42843	10.2672	6.60983	7.87735	9.55532	8.69515	8.20748
Os01g0273000	45.0943	35.439	42.6073	34.2352	36.3142	38.4386	45.6011	40.3641	41.1303	61.6108	55.9819	42.9649
Os01g0273100	0.464736	1.27902	0.656773	0	0.700998	0.847533	0.166229	1.57236	1.59546	1.67145	1.29104	1.10275
Os01g0273150	0	0	0.659006	0.110697	0.411738	0.202083	0.190686	0.243899	0.36207	0.232316	0.426083	0
Os01g0273200	0	0	0	0	0.0459747	0	0	0	0	0	0	0.056318
Os01g0273300	11.4047	12.1114	12.9678	11.6185	11.3658	14.063	9.26902	11.1584	10.791	14.7309	12.1246	12.6788
Os01g0273500	6.81184	5.83688	7.16606	6.65056	8.6453	6.99573	6.02353	4.88109	4.25621	5.20118	4.88115	4.4623
Os01g0273800	10.4577	7.32738	3.53595	6.85066	8.27886	10.4698	7.03622	25.7533	12.0431	6.27631	2.90336	4.62395
Os01g0273850	3.36166	2.51348	0.942881	4.38921	3.39657	4.26007	1.35593	12.4081	4.47432	2.19973	2.95278	0.852678
Os01g0274201	2.45676	3.24924	1.83819	0.357281	0.999876	1.65222	1.65735	5.08722	2.46426	3.64084	3.91616	2.93537
Os01g0274300	0	0	0	0	0.251703	0.494055	0	0	0.309039	0.298016	0.745314	0.313767
Os01g0274601	0	0.0112243	0	0	0	0	0.00393926	0	0.00521761	0.00502169	0	0
Os01g0274800	0.296494	0.31803	0.589362	0.17212	0.333595	0.0837543	0.513757	0.263831	0.352449	0.439762	0.56208	0.800096
Os01g0275200	0	0	0	0	0	0	0.0322718	0	0	0	0	0.0228919
Os01g0275300	15.3875	19.3268	15.5057	18.3112	14.0767	16.9184	23.4935	23.7127	18.2178	20.1765	26.113	15.6122
Os01g0275500	0	0.0154451	0	0.0147825	0	0.0128641	0.0109138	0	0	0	0.0149356	0
Os01g0275600	31.8984	29.2351	22.3361	30.2482	26.5594	30.2038	41.3015	27.1889	23.9079	28.7486	40.122	23.8758
Os01g0275800	0.163774	0.0665625	0.10473	0.153076	0.139835	0.244958	0.17415	0.221532	0.191665	0.123476	0.0361583	0.137559
Os01g0275900	6.22295	4.50821	5.87687	3.7875	2.44262	6.92774	6.0012	6.90377	5.29895	5.53145	3.50464	6.68851
Os01g0276000	67.102	90.3015	69.0588	109.919	86.2832	82.1075	130.068	122.099	88.0955	123.142	126.632	116.498
Os01g0276100	25.1331	30.3153	35.1605	35.5173	36.3024	37.0382	32.2283	33.56	34.6617	47.6572	34.1881	44.1193
Os01g0276200	2.24839	1.6956	1.72236	3.11758	3.48853	2.49172	5.3346	2.70944	2.55909	5.38964	3.27276	5.84488
Os01g0276300	0	0.569894	0	0.678244	0.259661	0	0	0	0	0	0.190649	0.0808953
Os01g0276400	1.55059	3.40893	3.94275	5.46395	6.0373	4.12965	10.5632	6.34404	5.50962	5.81792	6.12976	6.32022
Os01g0276500	9.69079	11.1041	8.13037	8.91679	9.63013	6.87964	9.86271	11.2064	12.2061	9.45983	12.0418	9.21554
Os01g0276600	19.738	22.9734	23.7378	17.1124	21.3657	16.3563	20.4781	22.6055	17.363	14.3026	24.6738	13.3299
Os01g0276700	5.23998	6.61005	5.86356	7.16565	7.96827	6.96529	6.60534	5.99571	5.31071	8.68382	5.52057	10.9133
Os01g0276800	34.8759	32.358	36.7288	41.0371	38.1717	34.771	44.2944	32.4457	29.6671	31.4052	33.2624	35.9152
Os01g0276900	11.2004	17.2364	18.525	7.88085	10.4555	18.4799	13.6319	16.3788	11.2538	28.0949	27.507	16.374
Os01g0277100	0	0.201989	0	0.343833	0.323632	1.11178	0	0.208016	0.199585	0.39085	0	0.202272
Os01g0277500	4.32716	3.1071	2.99784	2.72993	2.91123	3.03548	2.96206	2.8572	2.67348	1.65517	1.47456	1.1906
Os01g0277600	7.50092	5.8164	7.07932	6.22041	5.93551	7.31785	6.36602	6.20898	6.23679	6.41041	4.32413	7.10026
Os01g0277700	9.9759	12.4894	15.0588	13.6257	13.5036	12.8606	16.5782	13.7884	11.8451	10.4273	13.72	11.181
Os01g0278000	60.4787	52.0576	117.522	47.2181	69.6717	56.8678	107.323	71.6833	49.6675	75.8524	115.639	60.6307
Os01g0278050	1.11877	1.56875	1.98202	2.25033	2.40486	1.18676	2.92173	1.03697	0.638353	2.84622	1.02677	1.36218
Os01g0278100	0	0.0425216	0	0	0	0	0	0	0	0	0.0429282	0
Os01g0278200	23.2057	11.1626	22.1478	9.24593	18.1999	18.5252	9.98208	6.61898	11.2803	8.77053	2.51499	15.0879
Os01g0278600	1.70567	1.76948	2.56748	1.53564	1.80661	1.2596	1.73597	1.40224	1.38482	2.04706	2.3748	2.53089
Os01g0278900	232.507	277.776	161.936	165.979	194.92	197.996	275.498	411.668	441.405	297.792	535.727	260.084
Os01g0278950	1.05344	0.771557	0.296866	0.293435	0.247908	0.479565	0.641243	0.379312	0.5506	0.233825	0.192316	0.157976
Os01g0278975	0.892467	0.745088	0.355579	0.437123	0.26313	0.768231	0.0789391	0.34611	0.469356	0.36951	0.394135	0.429293
Os01g0279000	0.204568	0.183678	0.228245	0.202322	0.0718909	0.243243	0.025462	0.0325422	0.0642771	0.0625728	0.0180799	0.105338
Os01g0279100	1464.46	1115.21	1387.46	408.45	474.325	783.25	550.252	756.239	1026.09	552.595	704.182	700.136
Os01g0279200	14.8761	15.181	14.109	15.0446	16.1071	13.9337	17.5691	15.9706	17.159	20.313	18.8095	19.2079
Os01g0279300	96.3903	98.9519	109.5	137.09	117.294	143.73	185.379	178.164	121.412	238.388	166.942	217.395
Os01g0279400	1.96218	0.810975	2.93234	2.2563	2.967	2.97473	2.83378	1.98168	1.19485	2.77116	2.93132	4.14993
Os01g0279500	0	0.00880673	0.00902293	0	0.0237683	0.0149503	0.00629688	0	0.0164994	0	0.00871907	0
Os01g0279700	113.402	92.2024	106.676	81.8658	74.3937	82.2081	49.7217	38.9375	43.5717	45.0857	61.8356	45.3969
Os01g0279800	30.422	32.6347	38.4908	38.6338	36.2471	31.8994	46.7572	41.9665	34.4658	41.2665	52.8454	35.4035
Os01g0279900	7.92537	6.58672	6.50497	8.52055	7.69863	8.16015	5.99866	6.01685	6.40067	5.71797	8.25821	6.79949
Os01g0280000	13.4345	12.2725	13.9906	13.987	14.0875	13.9851	15.5934	14.4256	13.0133	16.0063	12.9966	12.8177
Os01g0280200	0	0	0	0	0	0	0	0	0	0	0.0779283	0
Os01g0280400	0.581621	1.22332	0.823358	1.16922	1.0756	0.565078	0.740786	0.458488	0.558413	0.482178	0.410524	0.428307
Os01g0280500	0.0783822	0.13186	0	0.229958	0.161158	0.209567	0.209453	0.132042	0.581346	3.75188	0.30358	1.26933
Os01g0280600	0	0	0	0	0	0	0.0777602	0	0	0	0	0
Os01g0281000	107.328	85.76	94.8579	87.9619	74.7085	119.626	63.0157	71.3675	80.1647	80.4057	70.6505	87.4689
Os01g0281050	139.466	101.487	118.112	104.044	93.6942	149.089	78.8252	103.552	102.908	95.1925	77.1801	104.329
Os01g0281100	17.0309	18.5797	25.0335	17.5235	12.8095	19.5778	10.8625	18.9212	22.6329	11.094	14.5849	14.4978
Os01g0281200	0.0392131	0.096194	0.0342639	0.0859154	0.052832	0	0.124015	0	0.093063	0.0604399	0.0727645	0.0656089
Os01g0281301	0	0	0	0	0	0	0	0	0	0	0.177506	0
Os01g0281400	19.8057	25.9448	23.8228	32.0913	34.2139	24.1016	24.3119	21.5139	23.2188	25.4263	15.9255	22.5764
Os01g0281600	43.5102	49.401	24.9967	67.1041	69.6201	37.5435	21.2809	41.1331	28.0119	7.51496	42.9528	12.6829
Os01g0282251	0	0.00933466	0	0.00871161	0	0.0153013	0.0209164	0.0178384	0	0.0344524	0.00973757	0
Os01g0282800	5.18558	13.0588	6.77104	9.77232	9.47691	4.31637	4.31883	5.9511	4.94892	2.13468	6.05126	2.33211
Os01g0282866	18.5108	48.3475	23.4132	36.6164	37.84	14.616	14.7902	20.3906	20.9202	8.71443	18.1622	10.6552
Os01g0283000	0.324182	0.544009	0.461204	0.859797	1.05833	0.354777	0.491862	0.599874	0.500852	0.387857	0.519109	0.414228
Os01g0283100	39.2674	48.1055	48.8383	49.5746	48.8517	49.5397	52.735	53.9432	50.9802	60.307	57.7017	58.0383
Os01g0283300	108.365	100.459	89.6093	73.3545	99.2082	75.2128	55.5871	85.0059	77.4918	40.3131	78.9887	38.9122
Os01g0283400	1.12705	2.04156	1.39342	0.473226	0.450506	0.294382	0.441407	1.50089	0.362951	0.699919	0.428809	0.75068
Os01g0283500	7.05384	5.60208	5.67962	5.21934	4.40786	5.06184	6.86865	8.15001	10.2816	11.162	9.33316	16.4789
Os01g0283600	0	0.144802	0	0	0	0	0	0	0	0	0	0
Os01g0283700	0.585356	0.106607	0.113472	0.0469966	0.173995	0.0427094	0.0408485	0.727733	0.878199	0.248583	0	0.380454
Os01g0284500	0	0.240069	0	0.104227	0	0.577898	1.56834	1.69478	0.739079	0.361555	0.152582	0.881866
Os01g0284700	19.435	26.5372	11.9404	16.813	13.0638	14.5062	23.8689	40.8503	36.265	14.0606	24.5434	15.1257
Os01g0284900	1.84864	2.28415	2.73613	3.23837	2.18541	2.28138	9.61826	4.03525	5.15739	7.76018	5.29473	8.87683
Os01g0285200	1.03321e-13	0	3.94759e-24	0.024378	0.00929375	0	5.99461e-20	1.62133e-17	0	0	5.26207e-27	3.16364e-26
Os01g0285300	7.70039	16.632	8.67513	19.1624	12.6648	5.42255	8.97389	13.6962	4.28332	0.662881	2.77402	1.04853
Os01g0286000	3.35834	4.43919	4.09294	4.79929	5.58259	3.2787	2.23691	2.49701	2.34983	1.04551	2.01046	1.59926
Os01g0286100	29.2618	31.1868	24.3719	15.9682	23.4355	17.4781	10.8677	11.7355	16.5051	4.15035	10.6884	5.5148
Os01g0286200	20.19	23.1111	18.8849	11.3304	16.9294	12.8837	7.21824	8.59857	10.07	3.25937	4.74747	3.92313
Os01g0286500	0.243353	0.725781	0.44895	0	0	0	0.168532	0	0	0	0.348485	0.204774
Os01g0286550	0	0	0	0	0.501128	0	0	0	0.312482	0	0	0
Os01g0286600	32.2614	39.1604	18.9197	22.5582	24.8625	23.6523	28.895	34.8187	39.8897	15.0529	30.3395	15.402
Os01g0286900	5.88991	11.1	9.83963	4.9187	5.63119	6.08782	3.1242	4.55385	4.32591	3.66978	2.61363	2.81425
Os01g0287400	5.78265e-05	7.94824e-06	2.1547e-05	0	3.58814e-06	1.18026e-05	0.894268	0.743961	0.218945	1.31154e-06	3.64319e-05	8.83326e-07
Os01g0287600	10.0929	14.6149	25.1712	6.79383	7.81232	12.4985	26.7527	15.2963	7.07366	11.6194	24.2467	9.67583
Os01g0287700	9.77808	8.60354	12.3948	10.2465	10.0734	5.54245	5.51425	6.5837	7.06429	3.16294	3.85469	5.42752
Os01g0287900	0	0	0	0	0	0.323614	0	0	0	0	0	0
Os01g0288200	0.47742	0.392748	0.642761	0.348796	0.808047	0.31913	0.46337	1.58465	0.388698	2.0786	0.230801	1.42451
Os01g0288800	0	0	0	0.0716151	0	0	0	0	0	0	0	0
Os01g0289100	0	0	0	0	0.205716	0	0	0.126315	0	0	0	0
Os01g0289600	3.74287	5.3866	5.00397	4.1969	4.67222	16.8898	26.04	18.686	6.93305	16.377	5.64496	17.8582
Os01g0289732	12.2815	13.7374	14.8794	10.4277	11.2867	47.2611	70.9224	43.7179	20.8437	43.4507	22.1374	44.8366
Os01g0289900	0.0905051	0.075959	0.0836475	0	0	0	0	0.0826282	0.231268	0	0	0
Os01g0289950	0.206696	1.40957	0.748505	0.0900887	0.256988	0.220494	0.116836	0.293812	0.690213	0	0.0822938	0
Os01g0290000	117.376	118.037	111.221	108.619	103.635	102.814	90.4409	76.0822	71.7261	71.9607	71.8441	63.8173
Os01g0290600	2.20844	2.42994	1.96015	3.73003	4.77875	2.73002	3.73351	3.66337	3.93304	2.3378	4.58689	1.5026
Os01g0290700	22.4673	17.8599	28.2822	28.2858	31.4659	43.315	24.8089	24.6819	21.8278	21.9989	28.254	18.5219
Os01g0290800	0.575064	0.451705	0.517592	0.495932	0.249564	0.543864	0.224734	0.0561897	0.217445	0.325167	0.183446	0.124131
Os01g0291500	4.29536	6.52388	6.2302	2.55755	3.04542	4.46238	4.99335	9.2856	9.03706	3.01148	6.59304	2.41375
Os01g0291733	21.049	44.0822	32.4123	14.5021	19.3448	26.0643	34.1118	66.0197	55.8957	18.4746	40.4025	10.7036
Os01g0292200	214.866	279.068	342.363	138.86	137.446	184.111	225.015	354.087	285.849	298.719	341.32	277.799
Os01g0292700	14.8901	13.8983	17.086	14.5277	16.7654	21.3897	18.2744	19.5055	15.5734	22.6362	17.5003	27.1484
Os01g0293000	30.8445	40.196	41.2225	28.9959	27.0047	30.1176	31.5591	28.0864	30.5434	33.1746	28.9311	36.3928
Os01g0293100	0	0	0	0	0	0	0	0.0501608	0.0477042	0	0	0
Os01g0293200	1.47917	1.62749	1.72837	2.03611	1.68118	1.36246	2.51161	1.36518	1.79278	2.12292	1.62672	1.82327
Os01g0294500	0	0.0866079	0	0	0	0	0	0	0	0	0	0
Os01g0294700	245.437	195.516	162.69	114.378	171.898	154.484	165.789	204.801	222.085	108.618	194.684	134.035
Os01g0295600	0	0	0	0	0.0288168	0	0	0	0	0.0311654	0.0347186	0.0707964
Os01g0295700	15.2063	15.2238	20.017	31.3245	29.8549	24.3792	43.677	23.3135	17.443	34.4068	32.1343	26.228
Os01g0296000	0.296694	0.119461	0.280579	0.507255	0.259464	0.300217	0.24296	0.199536	0.113887	0.220555	0.256017	0.284281
Os01g0296100	27.8547	29.5063	32.4601	33.504	31.7187	36.0294	31.7486	27.0234	27.3815	33.1494	24.9241	32.263
Os01g0296166	8.06158e-06	0.520075	0.000230094	6.83692e-06	0.140913	0.000150939	0.418452	0.0866738	0.194715	0.0718803	1.89118	2.91999e-05
Os01g0296200	4.71954	8.20271	18.3968	10.262	5.43591	4.58533	29.4181	27.5593	19.2825	27.5593	54.914	22.0825
Os01g0296450	0.468453	0.741038	0.212634	0.697479	0.943764	0.428166	0.456488	1.96703	0.54573	0.49494	0.466074	0.594726
Os01g0296700	1.955	1.62163	0.988786	2.06116	2.37738	1.74266	0.563191	5.22509	1.58132	0.656382	2.68016	1.32285
Os01g0297200	0.109116	0.362747	0.645625	0.394825	0.0373285	6.66165	7.98677	3.49439	0.645966	4.29595	0.513227	8.54105
Os01g0298301	0.61437	0.70718	1.62324	1.70836	2.22119	2.26559	1.46641	3.50705	1.71082	2.52134	5.34871	1.97813
Os01g0298400	0.569209	0	0.222699	0.232376	0.922167	0.742859	3.45826	1.70961	0.745574	1.34185	3.32162	5.86416
Os01g0298500	10.7292	10.633	8.43766	9.90477	13.0952	6.11738	6.49511	7.94229	7.45348	3.23382	4.2715	5.03276
Os01g0299100	0	0	0	0	0	0	0	0	0	0	0.214232	0
Os01g0299150	1.33757e-05	0.000128839	0.0386342	0.0694732	0.249023	0.0924043	0.188528	0.0345169	4.13395e-05	0.361041	0.117345	0
Os01g0299300	0.96615	1.19619	0.805456	0.745752	0.542873	0.908886	1.07357	1.74651	1.50373	1.16462	1.52099	1.24813
Os01g0299400	7.61771	10.8006	10.5628	13.5825	9.25383	11.3331	18.0098	17.1368	13.2099	16.9628	17.6963	15.0667
Os01g0299500	12.4908	12.5102	14.8483	11.3655	11.3147	11.7385	10.1462	12.8186	10.3554	9.93191	10.4852	10.2548
Os01g0300200	16.6169	17.3006	17.0881	23.1036	22.6804	18.897	20.1752	18.8056	19.985	21.0626	20.2467	22.7914
Os01g0300400	0	0.091994	0	0.0848768	0.0258469	0.024994	0.0222772	0	0.0290741	0	0.0633224	0.0315207
Os01g0300600	4.93706	6.44862	6.53784	10.143	9.35552	6.9275	9.6845	5.78316	6.64456	8.34101	7.85903	9.31861
Os01g0300900	0.188358	0.144779	0	0	0	0.0532242	0	0.276702	0.315132	0.0328224	0.0789092	0.100976
Os01g0301000	0.825806	1.29802	0.697294	1.36886	1.34895	0.843433	1.41919	0.878069	0.955798	1.08261	0.716084	0.999016
Os01g0301100	0	0	0.0974044	0	0	0	0	0	0	0	0	0
Os01g0301300	4.59555	7.92734	6.02984	9.18918	10.4414	3.50936	7.22504	8.59089	7.33561	9.2278	14.3997	10.8578
Os01g0301500	0	0	0	0.0224072	0	0	0	0.0228992	0	0.022259	0	0
Os01g0301700	0.207519	0.189097	0.200004	0.52254	0.329213	0.14936	0.391684	0.285201	0.216665	0.379691	0.31071	0.222227
Os01g0301900	2.75084e-05	6.33268e-05	7.55756e-06	5.84779e-06	1.40193	1.16801e-05	0.186505	0.00108155	6.23248e-06	2.08866e-05	1.95697e-05	6.63894e-06
Os01g0302000	42.7202	34.9912	30.6585	16.5176	15.6971	20.1067	15.4536	23.1535	18.0615	21.095	15.1721	11.9079
Os01g0302100	0.315055	0.311268	0.470954	0.332784	0.544509	0.160443	0.266949	0.134303	0.160955	0.12938	0.144985	0.0588497
Os01g0302250	1.81722	1.00072	1.64657	1.70124	0.813227	0.660159	0.705675	1.95881	2.3548	0.656186	1.8601	0.687331
Os01g0302500	0.150497	0	0	0	0	0	0	0	0	0	0	0
Os01g0302800	19.0161	17.7401	18.4878	20.5069	17.1906	20.0258	20.555	19.6043	13.7301	17.1429	25.1326	16.9294
Os01g0302900	0	0	0.0238614	0.0434872	0.0197063	0	0	0	0.0433886	0	0.0460187	0.023917
Os01g0303000	1969.67	1205.02	994.497	1144.95	993.904	1033.41	619.253	444.188	586.352	653.273	1113.72	479.381
Os01g0303100	0.0941075	0.945717	0.0867365	1.15138	0.127283	0	0	0	0.0796076	0.0783498	0.0952738	0.0805
Os01g0303200	2.13395	2.03695	2.38371	2.83858	2.7908	2.06579	1.89457	2.06119	2.3405	2.0917	1.7983	2.0427
Os01g0303300	0.321986	0.892885	0	1.08255	0.713784	0.0698705	0.140736	0.089259	0	0.255292	0	0.268589
Os01g0303401	0	0.153925	0	0	0	0	0	0	0	0	0	0
Os01g0303600	6.88831	9.90694	2.79333	7.22563	5.68627	5.31513	4.86816	9.3272	7.98189	4.17364	8.28214	3.05106
Os01g0303800	21.1403	35.6195	35.1469	39.2237	57.8065	29.6591	12.532	12.7151	6.69082	9.41364	9.72439	7.09802
Os01g0304000	49.2581	71.2291	63.1263	81.7574	66.4686	58.3744	100.682	103.289	86.7792	118.024	118.748	97.6079
Os01g0304100	0.276613	0.144693	0.13349	0.029772	0.044541	0.184042	0.0482167	0.149346	0.151782	0	0.0665574	0.0331239
Os01g0304300	3.60392	3.39981	2.35001	3.43429	4.72829	3.73958	3.63133	3.01489	2.97723	3.2853	2.48028	3.52199
Os01g0304400	2.01963	4.50266	3.1639	0.203798	2.82023	1.70161	1.6907	4.24809	2.4091	2.82371	4.22758	7.50629
Os01g0304500	0.240145	0.279075	0.510766	0.312933	0.324935	0.536648	0.278189	0.197371	0.31012	0.523468	0.218316	0.483606
Os01g0305200	89.9464	78.7176	55.4714	68.4948	48.6601	84.1477	66.1827	111.895	142.866	188.152	159.791	206.563
Os01g0305900	16.027	11.1905	11.229	6.75077	7.67648	9.73044	5.20379	9.31957	15.7071	5.83188	5.42206	10.5272
Os01g0306100	0	0	0	0	0	0	0	0	0	0	0.490941	0.0841266
Os01g0306400	0	1.27455	0	0.61538	0.631148	0	0.123303	0.62239	0.868107	0.795794	0	2.12901
Os01g0306800	5.98241	10.8956	2.85346	11.1958	10.2934	7.11801	16.8728	16.1187	15.777	8.98315	13.4791	7.01822
Os01g0306900	8.16429	10.6697	10.8314	7.88094	6.16135	7.32843	5.26063	9.35673	8.19916	9.21663	7.99697	8.32065
Os01g0307500	1.68796	2.00395	1.0892	0.178194	0.330384	0.998066	0.886536	1.86744	2.03735	0.803079	1.48026	0.5547
Os01g0307562	0.098086	0.105916	0.0826883	0.172311	0.161783	0.219511	0.133199	0.149245	0.0503304	0.0711836	0.259078	0.0554885
Os01g0307624	0.277763	0.0982355	0	0.0871438	0.0799001	0.159449	0.0964746	0.0228942	0.114211	0.088561	0.0948774	0.080707
Os01g0307686	1.096e-05	1.35751e-06	7.54656e-05	1.05223e-06	2.58309e-06	3.24237e-06	1.04071	0.557808	1.18428	1.4479	1.93388	4.82588
Os01g0308200	0.0148349	0	0	0	0	0	0	0.0525293	0	0	0	0.0291527
Os01g0308300	0.041444	0.122442	0.0459495	0.0208638	0.0190368	0.0462829	0.0483937	0.0518861	0.021017	0.0302498	0.0469405	0.0463981
Os01g0308600	0.554653	2.96551	1.72618	6.1798	4.7748	0.932106	1.53726	0.703137	0.983405	0.221062	0.96114	0.480347
Os01g0308700	0	0.0846434	0.0444651	0	0.0387888	0	0.0315654	0.0411287	0	0.0806048	0	0.0468504
Os01g0309100	0	0.239933	0	0.200992	0.281014	0	0.194824	0	0.238203	0	0	0
Os01g0309451	3.9392	1.93652	1.61939	3.12419	1.2472	4.05232	0.509836	0.163411	0.474644	3.35945	1.40296	0.629871
Os01g0309800	41.4148	42.9988	54.2164	22.1453	18.1687	40.5601	20.6883	19.4506	19.5796	13.8215	23.9828	24.1129
Os01g0309900	12.7271	11.0001	11.4723	14.3373	14.5624	14.1127	12.1938	10.9218	10.3031	10.9778	11.5919	9.64023
Os01g0309966	6.36935	6.02763	11.0416	10.3155	8.32854	9.10944	5.59678	5.68636	5.72524	4.44479	5.93658	4.638
Os01g0310032	0.437296	0.182532	0.393532	0	0.142134	0	0	0.185334	0.355226	0	0	0.532304
Os01g0310100	2.83803	3.43059	3.5815	4.7134	4.23528	3.42884	4.19985	4.31437	4.70399	5.03199	5.21445	5.57504
Os01g0310500	9.78965	10.6868	7.71648	7.99297	10.0769	8.37465	8.52169	9.08505	10.3952	4.6794	5.8321	5.75595
Os01g0310800	2.59413	3.23137	3.20285	4.49095	4.19996	2.88593	2.7806	2.56159	3.04632	2.34666	1.73402	3.04139
Os01g0311100	5.06948	2.98079	5.33305	1.71737	5.58082	11.0343	15.8751	17.8348	9.28019	11.3432	12.5871	19.5654
Os01g0311300	3.37986	6.84964	3.46336	7.37549	8.36299	4.68091	7.04636	6.27218	5.14017	2.14597	6.81891	0.938227
Os01g0311400	7.32276	6.56122	7.52147	7.98843	6.86366	6.98998	13.1661	11.3435	7.82083	5.64578	19.9305	5.36804
Os01g0311500	3.65672	4.35507	5.55008	7.07293	5.5722	4.46354	7.45712	4.30644	4.32128	4.62752	6.51112	4.31369
Os01g0311600	1.4529	2.83075	1.43988	1.17204	1.04513	0.251791	0.510159	1.85006	0.725657	0.154684	0.543518	0.271477
Os01g0311700	0.106164	0	0	0	0.0713641	0	0	0	0	0	0.104133	0
Os01g0311800	0.0516723	0.431067	0.190917	0.150347	0.387351	0.188081	0.444048	0.323723	0.131642	0.216405	0.159846	0.268957
Os01g0312500	14.727	5.12995	5.19847	7.52716	6.77002	6.9545	6.50459	7.91957	7.18134	10.7696	10.6547	8.24682
Os01g0312600	12.5284	5.01529	5.6104	6.76956	4.377	4.5677	6.03074	7.25793	6.799	11.0918	9.14548	7.96426
Os01g0312800	0	0.442502	0.0481983	0	0	0	0	0.092196	0.533326	0	0	0
Os01g0313050	0	0.527704	0.0566284	0	0	0	0.0829184	0.157274	1.03242	0	0.234669	0
Os01g0313300	6.7397	4.51986	3.99426	18.4253	24.7772	12.6103	21.7967	3.42291	4.19996	5.60589	8.64174	5.40062
Os01g0314000	1.73016	1.38874	1.67625	1.73161	1.62084	0.987465	1.16359	0.726609	1.21579	1.42541	0.882789	1.14934
Os01g0314100	10.6291	10.9678	11.7201	20.8685	20.2389	10.5523	12.8527	9.68238	11.0442	13.1906	10.3056	13.249
Os01g0314300	27.2952	32.6772	30.3415	34.6033	29.9257	37.8473	30.9711	28.9417	29.5043	37.1127	35.8928	35.9104
Os01g0314800	518.485	607.035	745.598	448.585	487.502	950.791	1944.29	2026.33	3092.78	3851.1	3596.07	5133.02
Os01g0315600	0.0307712	0.0251388	0.104379	0	0.0220963	0	0	0.0927204	0.0702046	0	0	0
Os01g0315700	1.85258	0.852736	0.369496	0.732686	1.1106	0	0.281378	0.177087	0.340202	0	0.409542	0.174113
Os01g0315800	10.3975	14.3432	14.3857	24.4367	16.2686	15.5922	30.0455	24.4817	16.0944	28.0284	22.703	23.7686
Os01g0315850	24.3177	29.3223	30.748	49.9565	39.418	28.1858	53.4398	44.8514	28.288	49.7374	37.2172	47.9086
Os01g0316100	0	0	0	0	0	0.161821	0.0604983	0.376971	0.280563	0	0.0859311	0
Os01g0316500	19.6919	18.8797	20.5394	17.8644	20.5211	19.8014	18.2083	20.2967	22.8829	21.1178	20.4085	25.7256
Os01g0316600	21.9631	18.9945	21.8259	17.3455	17.8034	19.2297	11.9921	14.5449	18.2765	20.7099	17.1789	25.5597
Os01g0316800	96.2261	104.234	97.4772	132.845	116.281	124.639	121.803	116.48	100.279	156.178	138.447	129.436
Os01g0316900	24.9844	20.0017	21.9179	19.2151	20.3704	18.7989	15.7689	17.4285	21.9109	20.4296	10.3936	22.5707
Os01g0317125	9.13957	7.70282	8.99051	8.4726	9.25408	10.0492	8.10574	7.10701	9.14314	9.98925	7.02927	10.5076
Os01g0317500	32.0837	41.4145	28.1076	25.7358	20.1011	22.7612	29.1728	62.4346	36.652	21.5023	30.7081	33.0068
Os01g0318202	4.13366	9.00986	4.85569	7.98199	9.55682	7.36618	1.06729	1.67387	1.50179	1.00457	0.675102	1.46278
Os01g0318400	3.85701	10.6219	2.88908	7.52783	9.21453	8.05405	1.22283	1.03639	1.25783	0.488133	2.17987	0.898251
Os01g0318600	1.15338	1.60366	1.27722	1.24912	1.88383	1.96712	1.51154	2.34807	2.80872	2.67395	2.12812	3.99749
Os01g0318700	1.84155	2.03585	2.75901	2.53509	2.69003	4.03014	4.47752	5.33956	5.41986	6.72569	6.38637	6.87805
Os01g0319000	2.55561	1.4383	3.68144	7.28534	4.00887	1.82827	1.4717	2.83927	1.32329	0.725904	2.63457	0.767033
Os01g0319066	0.943849	0.516695	1.0461	2.12192	1.98987	0.612536	0.833072	0.658276	0.191365	0.1869	0.597009	0.787658
Os01g0320700	0	0	0	0.0962838	0.0880388	0.0864167	0	0.21806	0.107778	0.105894	0.119602	0.109855
Os01g0321300	29.5318	30.3877	23.3081	23.21	25.2753	27.2182	24.6016	28.8667	37.8447	25.0571	26.85	28.0592
Os01g0321700	7.83714	6.6219	6.74716	6.67099	7.30004	6.47034	6.07626	5.4128	7.05262	7.11718	7.11542	7.76155
Os01g0321800	12.7983	9.25436	11.0674	11.2152	9.64356	13.0393	11.276	10.0255	9.28269	10.7851	13.5481	11.2732
Os01g0321900	2.20922	3.45618	3.78852	2.14861	0.366493	1.79732	2.04557	0.940882	1.81201	4.00794	2.11598	2.06189
Os01g0322800	5.92954	6.08698	5.34104	6.18694	6.91331	6.8615	6.10577	6.46201	6.51996	7.41536	7.4325	6.96272
Os01g0323000	4.51214	6.38932	3.03421	9.21515	8.15093	3.93869	2.50162	4.36827	3.88561	2.21969	3.50894	1.74084
Os01g0323100	0.117513	0.256586	0.13631	0.634469	0.66617	0.181932	0.12352	0.126286	0.280623	0.0302678	0.0362374	0.0660684
Os01g0323300	13.2043	9.70638	8.84866	8.34252	9.57831	6.65394	4.21922	4.06822	6.46345	1.88151	4.46142	1.64023
Os01g0323500	0	0	0	0	0	0.0494727	0	0	0.0631064	0	0	0
Os01g0323600	44.2189	45.3878	43.2964	34.8721	37.8429	41.8298	31.7552	43.5001	52.0913	47.0135	40.2154	54.7612
Os01g0323775	69.8367	86.0178	92.4183	41.3519	24.4783	56.4941	179.098	101.989	69.8702	107.799	82.4384	179.209
Os01g0324400	0	0	0	0.244244	0	0	0	0	0.812652	0.0250075	0	0
Os01g0326000	7.69357	4.65982	7.05943	4.59898	6.48487	6.12559	11.2911	11.2123	7.56471	6.55534	13.0945	8.09328
Os01g0326100	19.3126	13.82	39.009	16.7892	29.2492	40.835	64.3408	64.0356	31.2977	109.157	81.005	86.229
Os01g0327000	0.045749	0.0430068	0.0632241	0.0536185	0.0656323	0.0359952	0.00445144	0.02301	0.0404319	0.0333043	0.0121418	0.039102
Os01g0327100	17.867	56.8009	28.7722	33.2612	30.3254	22.6727	15.0556	42.7785	24.3223	3.79973	10.7926	8.68809
Os01g0327250	4.7498	12.5683	6.36836	8.40772	7.47041	4.90705	3.4414	8.19958	4.16267	0.620082	1.06264	2.0327
Os01g0327400	15.4194	43.1559	40.0245	39.2175	34.2926	28.2223	22.8427	30.885	25.1647	14.9478	18.1358	17.8651
Os01g0327600	2.07834	2.15843	1.94328	2.30236	2.54276	1.75244	1.669	1.28187	1.89659	1.08934	1.53842	1.68203
Os01g0327900	7.15854	6.51045	5.7774	5.29514	6.6592	6.51311	4.44957	5.46279	6.21182	4.70908	5.33719	5.39393
Os01g0328400	139.874	166.693	149.881	222.341	189.3	188.025	303.623	286.114	230.592	330.563	329.455	264.693
Os01g0328500	4.38446	5.43084	4.58415	6.61717	5.79361	5.11124	5.43528	4.58422	3.68552	4.85005	5.47073	5.21724
Os01g0328600	33.3035	31.7701	36.8354	35.7526	30.8675	43.6787	35.7782	42.7957	43.5115	58.1687	52.6279	66.4634
Os01g0328700	79.9343	71.8778	60.9901	50.9749	54.194	67.4645	61.8979	92.0542	118.188	122.452	148.994	104.203
Os01g0328900	2.89013	3.36216	3.50517	3.64024	3.68521	2.86903	2.00258	1.82514	2.28214	1.61702	1.8349	2.35944
Os01g0329000	0.807426	0.682981	0.397957	1.15439	1.73113	0.387783	0.0762567	3.87704	1.36626	0.0450614	0.267866	0.0460435
Os01g0329075	1.44132	2.20325	1.31373	5.14105	7.20948	1.41921	0.830233	17.5729	4.68406	0.491318	1.16234	0.503948
Os01g0329350	0	0	0	0	0.12375	0	0	0	0	0	0	0
Os01g0329400	8.44922	11.0348	11.9511	14.5593	14.073	18.993	21.6673	18.486	30.2725	31.643	23.5538	55.2278
Os01g0329800	2.07673	2.5345	2.77885	3.62493	3.14869	2.1993	2.62605	2.96412	3.05532	3.98054	2.94479	3.73559
Os01g0329900	29.7819	28.1027	22.6245	15.0163	13.7583	20.5723	22.781	49.2434	37.7267	13.1017	29.548	12.926
Os01g0330100	0.936994	1.71096	1.18985	1.53681	1.45097	0.730906	1.88884	2.12716	2.40986	0.446799	0.787231	0.530355
Os01g0330200	0	0	0.0623503	0	0.046366	0.0451805	0.0962163	0	0.228829	0	0	0
Os01g0331100	1.13256	4.75252	1.08918	1.11825	1.27332	1.71346	2.57803	2.62753	3.86601	1.83835	4.41684	2.76004
Os01g0331900	14.2697	12.5273	13.3613	17.978	16.9603	16.6721	14.3374	11.3683	10.8727	17.8899	17.6722	13.0035
Os01g0332100	118.224	87.9616	55.1645	288.437	206.319	364.953	111.85	133.2	117.914	257.942	234.812	213.006
Os01g0332150	18.5764	11.7226	7.57034	40.4714	30.5533	45.8185	9.29081	13.709	13.8281	28.8353	18.8307	30.164
Os01g0332200	0	0	0	0.0663645	0	0	0	0	0	0	0.37572	0
Os01g0332500	0.0322233	0.0524156	0.0273086	0	0	0.0430967	0	0.0245755	0	0	0	0
Os01g0332700	0	0.210788	0.465414	0	0	0	0	0.419954	0	0	0	0
Os01g0332800	58.8463	49.1593	57.6413	33.5987	26.0262	55.3167	9.85054	16.5227	33.7916	24.4991	33.5351	41.4994
Os01g0332900	12.2834	7.29396	8.194	7.60082	10.9611	11.2674	3.50457	4.60743	5.3397	4.95419	3.87477	7.77609
Os01g0333600	0	0.034728	0	0	0	0.138357	0	0.0723433	0.0345427	0	0.082365	0.0357931
Os01g0335600	0.272101	0	0	0	0	0	0	0	0.0758645	0.0746544	0	0
Os01g0335700	3.38751	3.12843	3.87025	3.2432	3.09134	3.54165	2.86735	3.52804	3.26576	3.19841	1.77291	3.66552
Os01g0337100	0	0	0	0	0	0	0	0	0	0	0	0.0397862
Os01g0337160	1.91815	1.76933	0.662783	1.65327	2.76025	1.17503	2.22741	1.50792	1.84777	0.993904	2.09287	1.10212
Os01g0337180	6.81172	1.68107	3.10809e-05	1.51234	2.16784	1.83874	4.24716	1.82655	1.8599	1.51344	8.78395e-05	3.1127
Os01g0337500	2.13572	1.40651	2.22772	1.05376	1.69897	6.00936	7.64644	8.78183	2.91146	8.41651	4.13754	12.0127
Os01g0337600	12.5216	11.6035	12.5735	12.4242	13.1998	12.9146	12.3518	11.8662	12.171	12.1276	12.1749	12.3133
Os01g0337700	8.51748	7.03568	9.34657	8.02687	8.05443	8.4964	7.44616	6.9026	6.49833	4.95906	5.58256	4.28734
Os01g0337900	6.91057	8.65291	7.52494	10.4077	9.26962	7.79161	10.1742	11.2827	12.643	9.38372	11.6758	10.4392
Os01g0338000	37.6928	37.0383	42.9633	43.4093	45.6118	41.7141	43.5714	47.6981	42.6167	67.2685	63.3357	62.4672
Os01g0338100	9.93404	7.60222	7.47426	10.2681	7.12939	11.7081	8.77735	7.74841	11.3527	11.379	15.0753	9.39172
Os01g0338150	1.33942	1.4618	1.29868	0.915177	1.32572	1.25945	0.984899	1.37192	1.1879	1.06761	1.39107	1.37451
Os01g0338200	15.6968	13.9713	16.5192	15.4398	15.6364	18.0719	17.7057	16.9187	15.5199	19.7398	18.6762	19.9649
Os01g0338600	27.4122	24.2931	24.1726	23.0795	23.0664	28.4698	27.6421	34.6693	36.9673	36.7669	46.3255	41.3655
Os01g0339400	0	0	0.650479	0.514324	1.41822	0	0.46957	0	0	0	0.705227	0
Os01g0339500	9.70019	5.4537	9.0232	5.36137	8.9528	9.40127	5.20281	5.916	6.89287	6.67165	8.40568	9.18369
Os01g0339600	2.76972	2.13348	2.85667	1.87434	2.96622	2.53631	1.27062	1.78641	2.05261	2.05547	2.00214	1.89845
Os01g0339900	15.7883	17.5106	17.0757	24.6153	24.2042	23.7216	32.5508	19.9828	19.5396	33.2695	25.9674	29.7272
Os01g0340100	0	0	0	0	0	0	0	0	0.0707516	0	0	0
Os01g0341000	0	0	0.0844383	0	0	0	0	0	0	0	0	0
Os01g0341200	0	0	0.088007	0	0	0	0	0	0	0	0	0
Os01g0341750	0.0660212	0	0	0.0248261	0	0.044056	0.0397363	0.0255957	0	0	0.0283043	0.0840332
Os01g0342500	9.14685	19.5185	8.91354	5.70386	5.02054	13.6473	4.22825	5.38496	7.9534	4.16664	4.85941	3.79179
Os01g0342750	0.0170737	0.012974	0	0.0638301	0.0453282	0.342608	0.222366	0.177539	0.0617125	0.422368	0.0793806	0.711626
Os01g0342800	7.09122	5.16481	6.89866	8.67011	8.27744	5.91771	13.4236	9.2941	7.10577	12.5211	8.91642	12.457
Os01g0342900	0	0	0	0	0	0	0	0.0439529	0.0419182	0	0.050122	0.126663
Os01g0343001	0	0	0	0	0	0	0	0	0.186976	0.0921215	0.571635	0.189348
Os01g0343100	0	0	0	0	0	0	0	0.0130259	0	0	0	0
Os01g0343200	5.11434	4.94313	5.4335	4.32916	4.52135	5.16422	4.77227	4.22072	4.16742	4.40948	4.09015	4.26011
Os01g0343300	33.3971	28.9241	16.6221	14.3922	17.6159	17.4206	13.5324	32.5422	31.1974	16.1934	29.8956	20.442
Os01g0343350	21.7474	30.821	20.0129	13.2712	14.5039	11.6867	13.0095	28.6596	30.0641	14.0219	24.5215	10.3943
Os01g0343400	0	0	0	0.34881	0.329843	0.402467	0.0828724	0.209352	0.201488	0.390099	1.44909	0.312103
Os01g0343500	4.65753	4.40182	3.29295	5.81776	4.14101	6.75574	8.78514	9.48339	10.6988	12.2599	14.3507	11.066
Os01g0343780	7.54273	3.71848	1.25863	9.88203	5.02779	6.15336	10.1056	10.0354	13.9983	19.0584	19.5816	16.5451
Os01g0344620	0.755407	0.506979	0.666878	0.619694	0.650792	0.770208	0.950209	0.994041	0.563423	0.917677	1.21765	0.827303
Os01g0346250	7.31479	11.7227	11.1593	4.20205	5.42354	6.67598	6.09174	9.03642	5.93135	4.87678	4.06619	3.08245
Os01g0346600	1.08655	1.7917	1.69944	0.787415	1.16069	1.72873	2.08813	4.28992	0.673126	3.86493	1.03353	2.43262
Os01g0346700	14.8362	13.0627	18.994	9.76189	10.9625	13.5397	6.02706	10.3476	10.0514	13.8144	11.1325	11.5957
Os01g0347000	0.0145615	0.0235842	0	0	0	0.0196157	0	0	0	0	0	0
Os01g0347100	3.05832	4.11569	5.36204	4.64452	5.54707	4.28749	4.14299	3.57669	4.00485	4.37162	3.13809	5.36178
Os01g0347200	0.220541	0.204451	0.51242	0.351488	0.259983	0.672454	0.67135	0.492643	0.369238	0.330848	0.16548	0.507136
Os01g0347300	0	0	0.0607929	0.0512458	0	0.139351	0.0437414	0.0557479	0.0554073	0	0.127913	0
Os01g0347600	0	0	0.0588396	0	0	0.0428491	0.0447334	0.0562407	0	0.0526614	0	0
Os01g0348600	21.8057	27.5705	32.2456	31.3917	25.4846	27.093	35.8218	31.522	27.7022	31.5937	36.4263	28.2022
Os01g0348700	42.3635	72.3848	56.8827	102.718	74.7288	69.2249	133.903	98.8373	84.6235	106.687	109.279	87.3919
Os01g0348900	1.91427	3.39068	7.0873	3.66648	1.87672	1.27373	4.65823	9.54668	4.00337	3.94896	0.668376	2.04582
Os01g0349400	9.23272	10.5052	11.1543	18.8913	17.4415	14.9488	12.9104	9.74288	8.34751	15.182	13.0997	12.5332
Os01g0349600	0.0420381	0	0.0720328	0	0	0	0.0517339	0.0664785	0.0328657	0.0635736	0.0695904	0
Os01g0349800	0	0.0697612	0.110901	0	0.0288652	0.0282434	0.0268824	0.0681607	0.135063	0	0	0
Os01g0350100	0	0	0	0.200729	0	0	0.0472598	0	0	0	0	0
Os01g0350300	0	0.0482803	0.0502858	0	0.0414421	0	0	0	0	0	0.0257283	0.050409
Os01g0350900	30.2445	29.6279	31.0314	28.659	25.1523	39.904	32.2045	32.9173	34.7943	49.5211	45.9298	45.7429
Os01g0351100	1.44033	1.72395	0.860294	1.87036	1.84974	1.2267	1.10141	1.09986	1.48653	1.0991	1.59315	1.14343
Os01g0351300	14.7827	13.4563	12.8172	16.1744	17.112	15.4192	13.5447	11.8354	12.8253	14.6489	11.7595	13.3772
Os01g0351800	27.6841	24.9931	20.6348	12.9385	12.9168	32.5703	10.7487	20.5857	19.4832	14.9996	15.6259	19.8304
Os01g0352200	24.9021	18.6361	20.0354	7.92481	7.60253	22.5547	6.54547	18.0266	19.3443	9.90328	11.7406	15.7438
Os01g0353900	7.05748	6.19088	6.95354	6.10594	6.3732	6.35585	5.51139	5.74692	5.48112	4.71951	6.32863	6.4654
Os01g0354175	0.136555	0	0.242429	0	0.096091	0	0	0	0.337393	0	0.40139	0
Os01g0354200	2.3984	2.33024	2.25916	2.99705	2.59588	2.42143	2.28934	2.25779	2.71989	1.40605	2.30834	2.56398
Os01g0354450	0	0	0	0	0.19635	0	0.199682	0	0.121355	0	0.145995	0
Os01g0354700	0.728375	0.429166	0.486051	0.586743	0.505882	0.70996	0.818448	0.749344	0.479759	0.59575	1.10488	0.546407
Os01g0355100	0.185014	0.105805	0.125573	0.207814	0.251754	0.209012	0.15206	0.0978036	0.157047	0.109222	0.0628422	0.262793
Os01g0355175	1.24065	0.704525	0.634252	1.02652	0.785894	0.437175	0.686261	0.536702	0.768332	0.396528	0.468599	0.452525
Os01g0355500	3.87304	4.19341	5.13192	5.77093	5.26289	5.90786	6.64299	5.22233	4.71207	6.37972	5.03697	6.94125
Os01g0355600	5.60196	6.45125	8.47285	8.13929	8.01046	8.55634	8.18337	7.90499	6.11397	9.49749	6.94056	7.7012
Os01g0355800	0	0.103597	0	0	0	0.325449	0.0854777	0.214696	0	0	0	0.315935
Os01g0355900	11.3471	10.2965	9.54716	12.2576	12.2542	14.416	10.8757	10.0974	10.7258	12.3772	10.2649	10.7953
Os01g0356400	101.287	92.039	124.577	78.423	72.2411	114.408	122.283	147.61	210.764	190.8	150.397	266.513
Os01g0356500	2.18006	2.28726	2.79735	2.52633	2.54955	2.83892	2.5378	2.9161	3.79318	3.53505	3.04862	4.49859
Os01g0356900	0.713431	0	0.300784	0.0946436	0.0887495	0.301569	0.142485	0.0597562	0.221986	0.276052	0.206501	0.113974
Os01g0357100	1230.33	735.483	945.711	341.149	416.212	721.651	317.31	474.29	699.56	570.622	659.575	656.854
Os01g0357150	1.07737	0.934436	1.23241	0.140576	0.232245	0.746478	0.650724	0.516835	1.22634	0.560124	0.839433	0.593362
Os01g0357200	2.8747	2.19321	3.4889	3.78323	2.035	1.34523	2.0151	7.3085	2.02265	0.305345	2.84745	1.50064
Os01g0357500	0.389054	0	0	0	0	0	0	0.33285	0.326546	0	0	0
Os01g0357800	5.33382	5.14158	5.48264	4.19782	5.5011	4.07396	3.76066	3.57523	3.85982	2.78432	2.87143	3.26079
Os01g0357900	51.6999	48.0415	51.4538	66.6852	70.6831	68.5184	153.872	112.976	70.4139	115.137	152.592	91.1786
Os01g0358100	6.47086	8.6219	2.63897	7.81055	9.88299	6.25322	9.91648	22.9061	12.7775	10.1926	17.155	5.58977
Os01g0358300	23.9528	22.1001	19.764	15.1994	18.7411	22.1296	18.013	24.4592	30.5586	23.7421	28.6432	25.9548
Os01g0358400	18.1634	29.2807	18.7988	37.3485	28.2218	25.3787	43.5617	38.5891	33.9195	34.4248	34.3861	30.0377
Os01g0358551	21.8884	34.9843	22.2444	38.3871	32.6815	28.1698	54.7004	46.706	40.0718	43.1068	50.4647	40.7186
Os01g0358700	0.0531368	0.0640254	0.0668212	0.0201379	0	0.0180156	0.0791604	0.0408757	0.020422	0.0196874	0.0230938	0.0907353
Os01g0359400	1.05812	1.29341	1.06913	0.801279	0.755929	0.929801	0.580857	0.297264	0.362683	0.484209	0.166838	0.413466
Os01g0359600	3.63406e-14	0.000328017	0.0429569	0.000108981	6.04462e-11	1.74671e-08	0.143732	4.16158e-05	0.0336455	0.00172777	6.5435e-10	5.66001e-05
Os01g0359800	0.142313	1.34002e-06	1.92984e-07	0.0068905	3.19664e-06	0.00527789	2.94729e-07	1.91989e-06	1.21867e-05	7.39094e-06	0.000248654	0.182589
Os01g0360100	0.130399	0.122605	0.0730631	0.115464	0.242263	0.0870845	0.0767406	0.13281	0.0829849	0.0796262	0.0544464	0.0367546
Os01g0360150	0	0.162881	0	0.147843	0	0.132329	0	0	0.157968	0	0	0
Os01g0360200	27.5641	32.5844	16.9502	14.17	14.7552	15.0185	13.2373	16.5809	24.2911	5.73592	9.71692	6.7035
Os01g0360333	17.8267	20.5036	11.1602	8.67512	9.33985	10.7288	9.16571	11.3931	15.6645	4.07839	7.97398	4.36841
Os01g0360600	17.1435	15.2376	15.2454	20.6928	18.2465	16.8409	16.5934	15.0898	14.775	17.5066	20.8336	13.8254
Os01g0361000	0.200462	0.122834	0.0135289	0.068405	0.0226885	0.0325038	0.00938251	0.0841061	0	0.0783702	0.0259928	0.0135992
Os01g0361500	25.1157	18.0029	18.9916	16.2706	13.6368	20.7474	12.4009	14.8557	18.9973	20.1692	18.7561	28.4867
Os01g0361700	0.926926	1.14072	0.207334	0.507706	0.156412	0	0.28897	0	0.18609	0	0	0
Os01g0361800	2.86461	2.62882	2.94014	2.89726	3.20897	2.9682	3.36926	2.58554	2.97186	2.27161	2.5076	3.5573
Os01g0362000	0.0764441	0.0160203	0.0156621	0.0292909	0.0279686	5.96152e-09	4.80371e-09	0.0280289	0.0433046	0.0678049	2.86749e-09	1.24262e-08
Os01g0362100	9.84366	6.51362	7.64038	6.98405	7.12716	12.3772	5.55434	12.1073	17.6156	10.7767	11.1809	19.4682
Os01g0362400	0	0	0	0	0.117301	0	0.115263	0.145648	0	0	0	0
Os01g0362533	6.758	8.17176	5.54305	7.95179	8.43849	5.90708	10.1858	12.8334	11.2234	9.04945	7.70638	9.78067
Os01g0363300	78.9045	66.9192	72.1972	87.0557	71.8501	62.3562	47.0351	58.7839	54.8842	56.574	58.9527	49.4051
Os01g0363500	29.0412	25.0633	35.7054	36.1934	40.7339	32.7231	35.9203	33.7283	29.588	32.5036	29.8876	34.1499
Os01g0363600	12.557	18.4293	20.0213	17.8989	23.4867	27.567	29.082	30.3548	43.0172	29.1314	34.6932	41.811
Os01g0363900	4.78838	5.57941	5.31428	6.30278	6.81071	5.40998	6.00161	5.47517	4.5407	5.46243	4.74745	4.9707
Os01g0364000	1.91929	1.29934	1.76957	1.61449	1.31274	2.21648	1.69703	1.05724	1.72075	0.81183	1.67635	1.19269
Os01g0364100	0.75949	0.83723	0.849725	0.718926	0.931562	1.32338	0.745057	0.582793	0.5616	0.639888	0.274341	0.841233
Os01g0364400	0.0687269	0.06957	0.0287303	0.091717	0.048015	0.0115347	0.0605269	0.0259939	0.0788096	0.0252956	0.014477	0.0581739
Os01g0365000	0	0.0139864	0	0	0	0.0115732	0.0100465	0	0.0131391	0.0125855	0	0
Os01g0366100	0.012419	0	0	0	0	0	0	0	0	0	0	0
Os01g0367100	9.30439	10.4009	7.80745	7.34139	9.02776	7.95621	9.31792	11.8765	10.5304	5.62692	9.1682	6.19355
Os01g0367300	14.0548	12.0919	11.2502	13.4488	14.9887	13.9219	13.7014	12.0937	11.4178	15.6497	17.2628	12.2604
Os01g0367400	11.9173	7.74262	8.43828	10.595	9.10224	12.9921	8.8291	10.6909	9.90894	11.1798	10.0257	10.4219
Os01g0367700	27.8036	25.1937	25.6566	27.5424	27.9447	28.6955	18.1675	18.1862	20.6011	20.2988	17.2366	21.5998
Os01g0367900	4.68346	5.37402	4.64152	4.20056	4.54213	4.61988	2.98414	3.93846	4.59586	4.00464	2.90075	4.38861
Os01g0368000	12.7385	12.4843	11.4709	8.75585	11.6611	7.61098	5.1621	12.5465	8.58247	2.10922	4.84079	2.37932
Os01g0368700	1.55701	1.92454	2.14108	1.46206	0.907345	0.879736	0.643726	0.88911	0.251611	0.733632	0.926711	0.728039
Os01g0368900	35.5165	47.7564	85.8448	19.3749	35.1639	31.8606	76.3259	65.3839	66.9553	41.9776	61.6233	55.4217
Os01g0369000	25.0082	24.4141	23.4113	28.2245	26.6362	28.222	30.3267	30.0399	30.1937	34.6216	26.0859	36.746
Os01g0369200	0.0360372	0	0.0603285	0.0136024	0.0125551	0.0487227	0.0214822	0.110325	0.0275837	0.0532964	0.0156017	0.122579
Os01g0369300	0.0454174	0.0761156	0	0	0.123137	0	0	0.0444963	0.152117	0.0418628	0	0.0441986
Os01g0369500	2.00197	3.15891	4.60648	4.38133	3.39399	2.35051	2.67349	1.58336	1.13062	1.939	4.87695	0.955542
Os01g0369700	4.00221	8.86449	7.0372	6.25359	6.64018	9.45282	22.8842	77.4277	152.575	248.859	194.444	285.702
Os01g0369800	10.6972	23.353	15.6451	20.2311	22.1217	31.6369	91.2978	252.868	460.822	728.661	830.051	1028.13
Os01g0369900	11.1386	6.9914	9.15722	7.31633	8.02819	7.10918	5.20282	4.77272	7.53207	13.7281	6.68612	12.4486
Os01g0369950	12.7018	7.27601	11.4272	10.1665	5.89806	12.1425	5.76371	7.41966	7.3681	12.8346	8.56966	17.0919
Os01g0370000	0	0.0409906	0.0439851	0	0.0677281	0	0.129562	0.163935	0.321588	0.194173	0.0942148	0.337012
Os01g0370200	0.104114	0.0872971	0.189034	0.077875	0.286298	0	0.138356	0.262044	0.17148	0.167325	0	0
Os01g0370400	0.328346	0.133508	0.289015	0.120864	0.671902	0.110189	0	0.13747	0.403449	0.129791	0.322018	0.141133
Os01g0371200	2.95544	8.20938	2.61035	4.14357	3.93189	2.47054	1.85631	2.83864	3.10326	2.29953	2.12151	1.53821
Os01g0371300	6.2872	11.716	4.52574	7.34025	7.54645	4.61613	2.74895	5.92402	6.07024	2.56361	3.88726	2.79151
Os01g0371400	0.318663	0.131133	0	0	0.107631	0	0	0	0	0	0	0
Os01g0371500	0.0841569	0.0688516	0.145914	0.0610787	0.399269	0	0	0	0	0.128222	0	0
Os01g0372100	1.59545	1.70952	3.36063	3.00161	4.2058	1.64686	0.55584	0.303616	0.592394	0.47814	0.578326	2.42308
Os01g0372350	4.09986	2.35866	3.22381	6.1304	3.96037	3.28065	3.29585	3.27638	2.82674	4.11168	2.91599	4.0717
Os01g0372400	0.881854	0.145931	0	0	0.353454	0.809759	3.23507	1.32636	1.02396	1.66576	0	1.24
Os01g0372450	0.494161	0.810507	0.459881	0.361445	0	1.93095	5.62648	3.27751	1.84042	3.89694	2.07614	3.34848
Os01g0372500	0	0.0415404	0	0	0	0.138911	0.207914	0.0438821	0.0836895	0.0832551	0.0486797	0.361174
Os01g0372700	7.96619	9.39239	8.04806	8.69747	8.56109	8.33855	9.30169	8.65679	8.06834	10.092	8.68851	8.50573
Os01g0372866	16.8088	20.059	17.7632	18.6246	16.4624	15.5328	12.6885	11.2896	15.4939	14.683	10.384	16.7182
Os01g0373500	0.0455086	0	0	0.0325488	0	0	0	0	0.038013	0	0	0
Os01g0373700	0	0.191529	0.102053	0	0	0.31306	7.14025	6.67023	0.817636	7.35546	1.25095	10.0052
Os01g0374000	0	0	0	0	0	0	0	0	0.313842	0	0	0.0840678
Os01g0374200	0.0262753	2.23703e-06	0.110808	0.0395848	0.00020359	2.57541e-06	1.63325e-05	3.0785e-06	0.0667157	0.000111551	0	0.131114
Os01g0374501	0	0	0	0	0	0	0	0.0925998	0	0.176097	0	0
Os01g0374900	8.09119	7.05004	9.15124	10.4093	8.17788	10.1337	12.4873	8.8011	6.54533	11.8665	7.4425	10.1074
Os01g0375000	2.90607	3.5361	3.04501	5.56458	4.96028	3.93994	4.26416	3.6029	4.40778	3.86238	2.78466	4.44139
Os01g0375100	2.98405	3.11952	3.2924	3.78858	3.45445	2.34954	2.74286	2.51953	2.93852	2.47794	1.76613	2.13989
Os01g0375200	3.16638	4.31442	4.09991	7.42076	7.69482	4.03671	4.24765	5.42806	4.53329	4.26716	4.10777	6.44154
Os01g0375500	0	0	0	0	0	0	0	0	0	0	0.0638583	0
Os01g0376600	0	0	0	0	0	0	0.358359	0.304369	0	0	0	0.149447
Os01g0376700	9.23502	8.23184	9.47082	8.24649	7.35595	10.8636	7.67516	11.5494	14.2614	16.1025	15.5859	17.6874
Os01g0377000	4.06675	2.6961	4.01195	3.39608	2.57145	4.7053	5.79067	5.69263	3.57924	4.59956	4.77008	4.30617
Os01g0377250	32.0611	21.3352	30.3054	25.6881	24.0328	30.7412	43.1705	33.6027	26.0004	39.7402	34.2853	33.7885
Os01g0377500	13.5737	14.7009	13.7506	12.8694	12.7218	15.2629	11.7903	10.3847	11.8763	14.6182	12.2603	15.0707
Os01g0377700	28.4878	29.6466	30.9218	26.5181	22.5315	29.16	26.1468	28.289	33.1145	33.5323	29.6075	37.0035
Os01g0378100	0.0741561	0.0706699	0.0238566	0.0589682	0.0646148	0.0511216	1.06963e-09	0.0445032	0.0112347	0.0759122	0.0238308	0.0256754
Os01g0379101	0.331811	0	0.144611	0	0	0	0	0	0	0	0	0
Os01g0379400	1.2922	0.846078	1.1734	1.44092	1.02973	1.08134	0.928838	1.22001	0.512239	1.28883	1.16468	0.72659
Os01g0380800	0.00143312	6.3867e-06	3.84588e-06	2.18194e-05	6.16728e-06	0.420514	1.00556e-05	0.733623	0.000503123	0.053369	1.54876e-05	2.7276e-06
Os01g0382000	1.16804	1.3509	1.7599	1.42187	1.19267	280.816	47.0324	46.6891	6.1455	73.1291	6.87776	91.176
Os01g0382200	0.081839	0.13662	0	0	0.0555759	0	0.0567513	0	0	0	0	0
Os01g0382400	11.5644	12.2137	30.8745	16.6408	27.8475	17.6903	16.909	13.9203	9.43233	10.873	13.8109	9.83017
Os01g0382450	0.391826	0	0.115774	0	0.179889	0.262753	0	0	0.211719	0.101042	0	0.111801
Os01g0382700	10.6713	10.2586	8.37043	14.9175	12.7757	16.3135	9.82259	8.55289	13.1023	12.9585	16.5838	11.5102
Os01g0383100	0.0248294	0	0	0	0.0342823	0	0	0	0	0	0	0
Os01g0383700	25.616	23.0059	24.2795	15.7013	14.2387	24.8671	33.7043	108.517	147.406	137.762	114.075	216.055
Os01g0383900	1.87081	1.40699	1.42434	1.66333	1.87423	1.61981	1.37958	1.66465	1.79339	1.55229	1.50575	1.46756
Os01g0384300	4.64537	5.0765	6.27904	5.66838	6.14754	9.85927	8.8486	9.16375	11.2378	14.4614	13.8464	13.8194
Os01g0384800	418.218	295.962	378.187	510.536	725.28	657.403	979.228	537.384	409.759	777.046	915.533	438.968
Os01g0385400	0.635824	2.11505	0.501435	4.31125	3.58811	1.23563	1.61694	0.768329	1.24253	2.59087	2.84729	3.79248
Os01g0386500	0.0291443	0	0	0	0	0	0	0	0	0	0	0
Os01g0386700	138.115	103.543	112.053	99.8291	119.809	124.112	79.5177	91.9765	92.5677	79.9625	98.3235	84.7401
Os01g0387133	2.79138	4.01315	2.91627	5.17725	2.31437	3.22192	2.89254	2.14016	1.33352	1.83973	1.78559	3.15245
Os01g0387566	0	0	0.156958	0.80107	0.242712	0	0	0	0.284449	0.53981	0.158636	0
Os01g0387865	0.0272015	0.0654146	0.0448327	0.0424842	0.0879992	0.0276519	0.0232458	0.0101171	0	0	0.010638	0
Os01g0388000	23.3372	30.1703	19.0338	19.8584	27.0013	19.7902	8.6582	13.7527	8.78769	2.61405	9.48535	4.01323
Os01g0388200	5.65522	6.96799	7.05951	8.44561	7.45236	5.56795	5.62408	3.58743	3.76351	3.86072	4.99062	4.07053
Os01g0388500	12.5718	12.7196	10.9196	12.611	12.9442	9.94507	10.7514	11.6192	11.7449	9.06049	9.96482	7.99919
Os01g0388700	0.893882	0.573292	0.532555	0.145629	0.339891	0.398571	0.204041	0.600432	1.07749	0.724328	0.604738	1.29344
Os01g0389200	0.964552	1.14991	2.51249	1.70744	2.08497	6.83425	29.1933	10.0311	2.62622	27.7169	13.4651	15.9468
Os01g0389700	3.41194	2.79678	5.62669	7.09873	9.53039	23.3825	121.065	22.8147	8.50011	44.6806	24.121	33.796
Os01g0390300	31.4107	19.2857	19.2761	17.7934	19.5973	25.7351	11.6665	20.5053	13.5728	22.296	17.1441	18.5256
Os01g0390400	14.9722	12.8177	12.7042	10.9207	12.5479	13.7658	9.41628	12.468	14.759	14.7059	12.5137	18.1411
Os01g0390600	2.72023	1.35055	1.92191	1.8247	2.45091	2.38224	2.05472	2.33532	1.77225	1.91572	1.46024	2.26212
Os01g0390900	31.1376	30.9456	34.7995	28.545	28.5869	39.025	27.0947	38.646	37.9877	44.8653	52.821	57.7533
Os01g0391100	2.13294	1.55383	2.19828	3.30131	2.73364	1.73638	2.08199	1.39887	1.46288	1.94618	2.36914	3.04094
Os01g0391500	6.56561	7.02234	4.91267	6.33293	7.36178	5.65162	5.19559	5.95703	5.90396	4.33884	4.76391	4.40528
Os01g0391600	0	0	0	0	0	0	0	0	0.0205373	0	0.0213546	0
Os01g0391800	0	0	0	0.0636784	0	0.0555681	0	0	0.032592	0	0	0.0350788
Os01g0392100	16.7136	19.1779	18.6488	17.3693	19.3448	21.0341	24.035	22.866	19.9079	26.5226	32.4556	19.3072
Os01g0392600	1.81931	1.276	1.59984	2.09284	5.74521	1.54432	1.8336	1.4934	0.477807	0.210861	1.62663	0.459659
Os01g0392800	3.27769	3.90158	2.54587	3.4882	4.63697	2.81907	3.55534	3.13319	4.36077	3.59501	4.28267	1.99883
Os01g0393000	33.4218	31.833	20.9438	31.2052	32.3607	25.2314	41.66	34.4233	40.0081	26.0224	38.6204	26.0773
Os01g0393400	0	0	0.150178	0	0	0	0	0	0.13518	0.389852	0.157341	0
Os01g0495701	0.0584693	0	0.0489545	0.346769	0.0208432	0.177658	0.0165894	0	0	0	0	0.024815
Os01g0495900	24.2444	24.7294	16.4517	20.2879	19.7634	20.5279	19.6233	23.2114	27.716	19.0539	23.3868	17.535
Os01g0496900	3.69744	3.66036	3.98704	4.63956	5.15627	3.83231	4.9398	3.77416	3.54707	4.29679	4.55585	3.67934
Os01g0498200	81.7973	78.6098	79.5579	63.4594	59.9065	71.0972	25.7555	34.3418	46.6571	24.852	22.4344	32.2171
Os01g0498300	2.6803	2.36899	4.12977	5.36967	7.96698	8.22568	50.3362	9.38116	10.5476	14.7778	14.2881	16.3981
Os01g0499300	7.24233	8.05656	7.28097	8.60702	8.26229	8.48771	6.83855	8.67209	6.56	8.06672	5.89493	7.80457
Os01g0500100	0.291532	0.243786	0.540565	0	0.77367	0	0.190847	0.972768	0.724789	0.708645	0	0
Os01g0500400	1.71292	9.61845e-05	0.754096	2.42131	1.42488	0.0015737	0.541149	0.291485	2.34029	2.84442e-05	0.190978	1.26397
Os01g0500500	10.2145	9.39132	10.1185	8.71599	9.45214	8.82712	7.47712	7.57342	7.28081	7.19566	7.66789	7.37445
Os01g0500825	0.581401	0.129305	0.0453056	0.0834246	0.0744861	0.0355183	0.0603848	0	0.120647	0	0.0418855	0.0447968
Os01g0500900	12.0405	12.5957	9.31526	9.57508	10.0193	10.2772	11.603	17.3018	18.4306	7.73881	13.1543	9.10816
Os01g0501000	9.73974	9.73464	9.98824	9.81884	9.33414	8.65898	9.60408	6.90228	7.26397	9.11507	10.9301	7.55171
Os01g0501700	79.256	63.5038	71.4047	60.5727	55.9651	56.6781	47.9204	45.9486	44.5434	38.6336	46.2114	38.3783
Os01g0501800	10118.6	7843.74	8607.68	3768.46	4632.61	5794.38	3611.02	4257.11	5316.05	3516.43	5147.41	3908.31
Os01g0502400	20.9658	19.7722	19.5556	21.2441	23.4844	19.7965	17.1153	18.1344	19.3383	22.045	18.1032	21.2999
Os01g0502700	1.37716	2.69201	1.51471	1.90395	2.46286	1.57355	1.34849	2.12428	1.48931	1.5516	1.38984	2.46456
Os01g0502800	3.12413	2.98586	3.24771	3.10992	3.79561	2.74928	2.79549	3.41411	3.82671	3.45066	2.95291	4.01143
Os01g0503400	88.6015	52.6167	56.7727	54.596	69.6082	55.4302	32.7268	41.4552	39.023	21.2388	30.8195	23.9442
Os01g0504100	25.8828	21.9593	25.0092	16.737	13.9088	19.7276	20.0132	17.7393	14.9197	15.526	23.5903	16.3262
Os01g0504500	5.83198	5.71007	6.96737	9.52857	5.27144	8.87068	9.14286	11.6419	9.23765	13.218	4.85105	17.6043
Os01g0504950	0.0785333	0.0461202	0.106881	0.167228	0.0866876	0.0529939	0.0706349	0.0537271	0.0487836	0.135897	0.120411	0.0792022
Os01g0505400	0.788403	0.572039	0.806807	1.13472	1.51685	1.30789	0.813118	0.714936	0.903978	0.866385	0.305433	1.10238
Os01g0505500	0.000325511	0.772193	0.0309668	0.000475506	0.0237745	4.86894e-05	0.0542972	0.471315	8.95776e-06	0.00917684	0.000489142	4.05434e-05
Os01g0505600	2.56496	2.87202	3.88151	12.238	9.97387	6.27652	1.9869	3.03658	0.773554	3.04083	5.12824	3.05983
Os01g0505700	0.761454	1.33772	0.676688	1.38267	1.49893	1.08227	1.52702	1.60848	1.7175	1.46848	1.45548	0.975403
Os01g0505866	1.25486	0.709673	0.45323	1.07467	1.44482	1.40688	1.46888	2.00956	1.06798	0.784382	0.815021	0.826445
Os01g0506100	2.37422	2.49071	2.4383	3.27982	3.23861	1.91321	2.07645	2.56864	4.48498	2.2703	2.00175	4.20846
Os01g0506200	5.30063	6.29801	5.71761	6.91134	7.37929	6.56882	6.55397	4.35481	5.26346	4.19018	6.49763	4.98153
Os01g0507000	6.10664	6.68781	8.44393	3.32085	3.65911	6.62776	6.33342	9.67537	9.08488	12.2292	9.13408	14.2319
Os01g0507300	9.88589	10.2005	10.6185	8.80858	11.4445	9.96682	11.723	12.0123	11.8894	15.1713	13.5715	14.2024
Os01g0507500	24.3832	23.1923	27.2368	28.3493	25.6006	29.8476	28.8761	28.2859	23.9455	29.5221	28.1488	26.7881
Os01g0507700	150.197	147.048	202.901	143.341	146.852	136.453	96.8423	138.938	140.259	211.229	187.472	205.585
Os01g0507900	18.716	21.4701	15.9646	23.1433	20.8867	18.4758	25.3645	26.2555	23.3419	22.3534	31.0286	21.0005
Os01g0508000	8.22101	13.834	3.08282	9.27906	7.58269	2.97324	1.80192	8.051	8.60458	1.78742	2.87176	1.9368
Os01g0508100	3.01357	4.42741	1.11633	0.755496	0.701773	0.230316	1.70355	8.53205	5.57532	1.66042	4.06684	4.07112
Os01g0508500	74.3294	77.377	3.41369	6.12821	2.45333	8.39577	3.5173	123.084	88.0389	3.00494	2.63131	6.57701
Os01g0509400	2.0404	1.02815	0.373085	0.58027	0.453517	0.536089	0.750496	1.65597	1.5953	0.33062	0	0.922422
Os01g0509900	0.456948	0.452935	0.336621	1.08734	1.3141	0.571141	1.07489	0.460104	0.507485	0.434344	0.159824	0.177917
Os01g0510100	18.8835	19.6183	20.0809	27.1137	27.2997	26.353	29.6601	23.6705	21.2743	40.2947	24.4262	44.5409
Os01g0510200	0.158958	0.399664	0.14558	0.114217	0.213421	0.312414	13.9709	18.3088	6.27572	44.3609	13.0904	38.9292
Os01g0510500	1.08539	1.06896	1.44103	2.06197	2.07581	1.734	2.35784	1.87405	1.90758	2.2994	2.44669	1.16812
Os01g0510600	34.0438	37.5688	26.7598	22.633	25.1681	22.8261	30.6664	39.2008	45.9486	20.97	32.0734	18.4269
Os01g0510701	1.11278	0.794911	1.42912	1.28734	1.65948	1.38791	1.38652	1.59418	1.60445	1.32879	1.7672	2.11642
Os01g0510800	20.5329	18.8438	20.9655	20.1825	20.1744	25.7057	23.5587	19.2362	20.1531	26.5427	33.2447	24.2666
Os01g0510901	0.406441	0.321465	0.291264	0.459836	0.394433	0.407178	0.324216	0.265763	0.322155	0.380087	0.20402	0.466653
Os01g0511000	24.8693	25.3275	30.0706	23.7806	25.2777	28.5361	13.897	14.1675	11.0217	4.17276	5.36741	4.4501
Os01g0511100	5.54339	22.2403	38.293	82.6444	52.8779	8.35346	24.6203	21.3626	15.4771	43.9547	25.0475	47.8582
Os01g0511200	7.28088	10.2988	7.29628	12.263	12.1201	6.89704	12.3066	9.47617	9.72523	9.57645	10.6867	10.0173
Os01g0511300	8.9124	9.43886	9.63476	10.0126	10.1232	7.63509	11.0161	9.18333	10.1391	8.93682	12.1545	10.1364
Os01g0511600	68.9799	52.4397	39.648	44.065	47.2461	46.1446	43.7397	80.5228	112.072	74.9112	97.5214	74.3568
Os01g0511700	0.428601	0.883572	0.762671	1.35759	0.411736	0.978084	0.000734182	0.292682	0.202085	0.609957	0.644189	0.65751
Os01g0511800	0.298495	0.301067	0.47364	0.229933	0.300376	0.251557	0.159362	0.153093	0.405667	0.1416	0.207079	0.26678
Os01g0512100	9.31983	10.8652	10.9183	10.0323	12.3729	11.8928	11.4358	12.3748	10.245	15.2535	12.8559	17.3149
Os01g0512200	5.26572	6.15426	5.78931	6.43123	6.15488	5.76255	5.03831	5.16132	5.33489	5.48608	4.6771	4.85022
Os01g0512400	0.252994	0.513775	0.22312	0.0962883	0.435061	0.34175	0.154969	0.59544	0.198718	0	0.346546	0.639831
Os01g0512700	0	0	0	0	0	0.165942	0	0	0.214783	0	0	0
Os01g0513100	14.8129	12.8635	12.456	19.203	20.269	20.4411	19.8341	14.3906	15.5202	19.4455	24.1257	20.3643
Os01g0513200	7.38314	7.30389	7.43772	9.47062	7.87248	8.60406	8.28075	8.23125	8.48535	9.74015	8.30585	8.22529
Os01g0513400	21.6687	21.9281	24.9815	26.9786	25.574	24.5775	24.6084	19.9938	23.5042	24.7961	22.4433	27.5424
Os01g0513700	28.3715	29.6312	30.1867	37.3978	35.4059	35.2685	42.2818	40.1907	33.4907	46.0353	43.3773	39.2067
Os01g0513800	4.31973	4.30693	4.94702	6.7151	6.39331	4.22639	6.96619	7.14948	5.50809	6.28946	5.12407	7.01233
Os01g0513850	0.846443	1.30062	1.12354	1.78208	1.68887	1.32659	2.03182	1.23748	1.3136	2.15816	1.50323	1.432
Os01g0513900	0.0113232	0.0365677	0.0188896	0.0425856	0.0626235	0.0379066	0.0066464	0.102492	0.0345087	0.0581626	0.00968384	0.0190317
Os01g0513950	0	0	0	0	0	0	0	0	0.581754	0	0	0
Os01g0514000	20.8145	25.1934	16.5294	27.5839	24.6749	24.5648	40.1282	28.3318	21.7336	29.4242	37.6918	27.7448
Os01g0514300	3.61242	3.80046	3.34418	4.6256	4.86019	3.89633	3.03274	3.25495	3.04132	4.32696	2.67311	4.39165
Os01g0514450	0.0662395	0.108333	0	0.100462	0.0908537	0	0.038588	0.199827	0.359469	0	0.165709	0.0559004
Os01g0514600	2.71903	2.80388	1.3548	2.84185	3.71809	2.22447	0.49576	1.28608	1.42236	0.597179	0.536925	0.717224
Os01g0514700	0.0531005	0.109441	0.0460282	0.138054	0.0726338	0.0706712	0.0663918	0.169012	0.126363	0.101609	0.0238524	0.112121
Os01g0514850	1.57077	1.74816	1.48795	1.71626	1.95419	1.3121	1.4775	1.23813	2.19104	1.49838	1.45878	1.07655
Os01g0515300	0.0767022	0.133408	0.0742894	0.0685768	0.0990341	0.19022	0.0150482	0.0484863	0.126368	0.0933303	0.0643174	0.119847
Os01g0516600	16.9715	17.7255	20.2593	23.9056	21.4559	18.5716	36.3965	27.4868	20.7918	42.0479	43.4627	32.52
Os01g0516625	0.23685	0.194314	0.20586	0.17347	0.320857	0.124357	0.0296465	0.302825	0.149984	0.289398	0.167422	0.236928
Os01g0516700	1.52235	1.32716	1.24887	0.944438	1.39254	1.12703	1.10421	0.880209	0.911842	1.29473	1.00042	1.43067
Os01g0517900	0.0796388	0	0	0	0.109587	0.264033	0.0543219	0.205152	0	0.191774	0.0773313	0
Os01g0518300	0	0	0.175851	0.134662	0	0	0	0	0	0	0.184946	0
Os01g0518400	0.137056	0.133419	0.185865	0.141409	0.11137	0.072362	0.164827	0.0633166	0.233708	0.020315	0.0967031	0.114426
Os01g0518500	6.32624	5.99806	5.86138	6.47852	5.49974	5.34328	5.65787	6.20332	5.62248	4.57685	5.86756	4.6208
Os01g0518651	0.0688237	0.0742667	0.0385618	0.017138	0	0	0	0	0.0351216	0	0	0.0192101
Os01g0519050	4.8087	5.48435	3.84331	4.49979	3.38949	5.12793	4.44805	4.42076	4.71129	4.49087	4.93665	4.99922
Os01g0519400	12.9183	10.8544	10.6503	10.0595	9.97322	10.9878	9.03768	9.85365	10.139	7.81196	11.1215	9.92692
Os01g0519700	0.413386	0.62685	0.52411	0.451714	0.816527	0.202654	0.884356	0.119703	0.389087	0.342683	0.520799	0.341302
Os01g0520340	0	0.019898	0	0	0	0	0	0	0	0	0	0
Os01g0520600	0.533185	0.429715	0.817212	0.683699	0.614386	0.564681	0.91874	0.569478	0.592558	0.546421	0.399297	0.860676
Os01g0520800	0	0	0	0	0	0	0	0	0	0	0.117548	0
Os01g0521400	6.46672	5.51766	6.51234	5.70648	5.94338	6.20674	4.81812	5.44978	5.54204	6.69216	6.44112	8.17251
Os01g0521500	2.82668	2.74543	3.26829	2.68078	3.52647	3.36264	2.6912	3.03339	3.03462	2.85249	2.81438	2.75569
Os01g0521550	11.1582	8.97566	11.1548	12.2424	11.9127	12.5508	11.6133	9.45125	9.01958	10.1923	9.12906	11.2405
Os01g0522100	0	0.0607486	0.0421402	0	0	0.267368	0.0475052	0.39613	0.0383466	0.239292	0	0.211401
Os01g0522800	0	0.0477822	0	0	0	0	0	0	0	0	0	0
Os01g0523250	0	0	0	0	0	0	0	0	0.0402027	0	0	0.0147115
Os01g0523401	14.0173	5.50293	4.15518	13.7674	7.1539	8.42418	5.42338	6.73306	10.1338	7.46223	10.4231	2.51687
Os01g0524251	0.132943	0	0.466158	0.14346	0.17938	0.0440382	0.214618	0.164239	0.0535992	0	0.063423	0.169478
Os01g0524400	0.220839	0.182329	0.0652235	0	0	0.0487298	0.0991315	0.124765	0.301248	0.175269	0.284795	0.125399
Os01g0524500	184.141	150.702	208.431	83.3892	100.63	132.345	136.302	121.174	124.981	121.882	146.097	99.5207
Os01g0524700	2.56234	3.03989	2.69278	4.43609	3.40302	2.02061	3.0646	3.21635	3.8653	2.88663	2.78944	2.73386
Os01g0525350	0	1.20054	0.178922	0.543249	0.425261	0.411385	0.121318	0.39	0.479953	0	0.0854339	0.0861076
Os01g0525700	29.7422	58.184	18.9086	53.5827	44.8661	22.7819	5.76508	35.4472	17.0589	8.03018	10.9026	11.868
Os01g0525701	0.405126	0	0.364431	0.606913	0.550448	0.274175	0	0	0	0	0	0
Os01g0525800	4.58302	7.57952	6.64651	9.93195	8.18758	2.17319	2.08925	2.83786	4.31493	0.484315	4.30692	2.07825
Os01g0526100	8.36117	8.70836	10.6694	10.1604	7.91924	8.8703	9.75525	7.98596	9.96718	11.3619	13.612	11.7427
Os01g0526200	5.11924	4.93411	4.52826	5.68817	5.2586	5.70872	4.62918	5.25955	5.56568	6.71175	6.81249	5.79314
Os01g0527400	9.9339	10.2213	10.1495	12.6178	10.7193	10.5539	9.39563	8.06996	8.30054	8.55534	7.87846	9.56521
Os01g0527600	4.55813	3.99514	4.25488	3.76526	4.45049	3.29975	4.74611	2.70419	3.03288	1.72506	2.68003	2.09389
Os01g0527700	12.4016	12.6705	12.5405	14.7559	15.2411	16.0249	19.9469	15.9568	16.8384	17.4219	14.4032	16.3618
Os01g0528000	4.30808	2.77621	3.83549	4.24962	3.37895	3.29362	5.2226	4.55992	4.49377	5.32296	3.32302	4.43553
Os01g0528300	0	0	0	0.118075	0.109211	0.106204	0	0.0652292	0	0	0	0
Os01g0528800	30.7224	32.8256	33.0413	43.7774	39.9063	40.8642	61.793	213.763	321.394	298.601	245.287	444.585
Os01g0529800	3.85775	3.71519	3.67826	2.1061	1.71994	1.28124	2.69053	4.13383	3.48721	2.89825	3.57248	3.37685
Os01g0530300	4.14271	4.10822	4.21237	5.63675	5.56395	4.49078	4.87759	4.28754	4.09347	4.40584	5.12573	3.77616
Os01g0530366	35.086	31.4891	33.449	36.9932	26.9864	37.9005	39.0602	53.9317	29.5025	44.9054	54.5545	41.1411
Os01g0530400	6.92454	8.17571	5.08849	8.88818	8.55142	5.53973	6.88328	6.20888	7.11296	7.83663	9.00209	6.3206
Os01g0530500	0.247255	1.37513	0.036047	0.528206	0.00413146	0.194579	2.27674	0.505945	0.780819	1.61016	1.5591	0.545256
Os01g0531000	3.04692	3.01812	3.33747	3.97545	3.78308	3.2234	2.9593	2.47681	3.36019	3.04259	2.02539	2.93971
Os01g0531300	0	0	0	0	0	0	0	0	0.0552565	0	0	0.122545
Os01g0531400	1.26965	1.40217	1.11507	1.22633	1.6638	1.3051	1.63468	2.09398	0.753938	0.63122	1.39727	0.799413
Os01g0531500	63.4406	74.5982	52.4835	59.9906	49.7582	56.0881	55.4021	60.2343	55.9774	57.385	65.5204	46.2852
Os01g0532100	0.0567412	0.0470426	0	0.0402634	0	0.0374227	0	0	0	0	0.116566	0
Os01g0532200	11.4337	10.0796	8.99645	11.8438	11.2668	11.4589	12.3889	9.07268	9.04793	9.71405	10.218	8.95842
Os01g0532300	19.8037	13.8318	18.3145	13.1584	14.2365	34.9867	4.89248	7.11117	6.47786	12.9251	10.501	8.60797
Os01g0532600	3.24863	2.44771	4.55174	3.54072	2.76357	3.93904	2.34121	4.11075	3.09462	6.95244	3.72878	8.11438
Os01g0532700	1.23395	0.702743	0.927353	0.956572	0.773256	0.918884	0.671656	0.630731	0.576862	0.418965	0.473042	0.825032
Os01g0532800	1.2458	1.31475	0.914596	2.72267	1.29225	1.1065	0.511213	0.539539	1.55081	1.02819	0.420048	1.02334
Os01g0533000	1.45103	1.07392	2.17369	1.86246	3.06605	1.54851	3.22595	2.50264	2.45591	2.2524	3.19093	2.70203
Os01g0533400	0.0448667	0.0183934	0	0.0333135	0.0307035	0	0	0.232431	0.0354908	0	0	0.0190539
Os01g0533450	5.21595	4.0332	4.24079	4.14889	4.28894	4.02637	5.23078	3.63446	5.479	3.32895	3.63519	3.99352
Os01g0533900	0.536033	0.844682	0.280323	0.398423	0.462698	0.3953	0.153106	0.253504	0.46047	0.0834967	0.177677	0.0418462
Os01g0534700	7.50675	5.62537	4.04121	3.4053	3.23278	4.69827	1.65582	2.26201	3.83462	0.905284	1.17214	1.53417
Os01g0534800	9.09074	7.99763	9.26145	10.1015	11.6904	12.2646	12.5611	13.7218	18.19	19.4814	15.1741	29.4918
Os01g0534900	8.23976	14.6094	10.4224	10.1462	8.86217	8.37822	9.09386	13.6927	10.7861	6.51574	7.39319	4.69491
Os01g0535400	1.59526	1.57642	2.19211	2.65942	2.33951	1.92662	2.39836	1.4256	1.74162	2.13403	1.08092	2.04185
Os01g0535650	0.697193	1.08023	0.759428	0.825707	1.10434	0.804576	1.08192	1.16713	0.73281	0.512586	0.481252	0.803266
Os01g0535900	6.06647	5.96533	5.92461	5.82306	7.28631	4.77894	8.8902	7.12071	5.92161	4.78085	7.07587	4.92743
Os01g0536000	17.1162	15.0321	15.7177	14.4523	11.0414	18.6022	8.65355	10.0386	13.6908	14.1882	13.1666	16.3556
Os01g0536400	0.555942	0.401351	0.511	0.282516	0.319403	0.364689	0.563997	0.353094	0.267571	0.330421	0.160744	0.203564
Os01g0536433	0.417654	0.470346	0.387847	0.298734	0.464948	0.455244	0.766301	0.121088	0.233617	0.115294	0	0.351566
Os01g0537250	0	0	0.0701389	0	0	0	0	0.196312	0	0	0	0
Os01g0538000	32.316	36.4264	31.9657	36.6905	33.4168	39.348	40.3564	32.2003	34.9875	36.9663	37.2525	36.0276
Os01g0539400	0.108715	0	0.0767771	0.172817	0.0224838	0.0897356	0.0183262	0.0344976	0.0692709	0.0464685	0.037142	0.0379436
Os01g0539900	0.0317637	0.0382409	0.0260707	0.0123741	0.0113053	0.010707	0	0.0115102	0.0469863	0.0448273	0.024423	0
Os01g0540800	0.0134455	0	0.0111085	0	0.00958189	0	0	0	0	0	0.0219718	0
Os01g0541000	0	0	0.0371823	0	0	0.0293236	0.0262643	0	0	0	0.0390524	0.0371678
Os01g0541600	3.61776	2.00917	2.83948	2.73229	3.25784	3.97916	2.41384	2.16458	2.47262	3.33219	2.82983	3.39179
Os01g0541800	50.0602	56.0736	63.7653	50.6672	54.1108	76.8388	37.2592	54.5938	61.0222	102.879	97.0763	91.388
Os01g0541900	8.2443	6.89197	8.18691	7.74477	7.60042	9.9067	9.73636	10.6943	10.7103	15.6885	12.0319	18.7809
Os01g0542000	57.5192	57.169	52.2971	47.344	57.3062	52.8957	35.7612	20.6266	22.6536	25.5659	41.8296	21.1535
Os01g0542100	0	0.031053	0.0238288	0	0.0207435	0.0196864	0	0	0.0216934	0	0	0
Os01g0542700	14.6085	16.5012	27.6483	11.0821	11.8528	21.7377	21.0482	48.2661	27.848	45.5361	31.6269	60.8287
Os01g0543000	0.573463	0.697175	0.647701	0.562367	0.913246	0.528522	0.416645	0.49061	0.733487	0.291038	0.391269	0.422224
Os01g0543100	0.478634	0.0659557	0.0724813	0.0585691	0.163342	0.106277	0.166268	0.35005	0.0666443	0.326046	0.490311	0.138112
Os01g0544450	0.0983048	0.589819	0.0830899	0.0291948	0.0269774	0.0524227	0.0951797	0.106621	0.273434	0.0293	0.086416	0.281667
Os01g0545100	3.89791e-05	4.33132e-05	0.198807	2.76929e-05	8.46393e-05	7.90336e-05	0.479807	0.000621577	0.000192883	0	7.60863e-06	0.305436
Os01g0545900	1.039	0.604816	0.402218	0.934651	0.820671	0.646458	0.772288	1.32381	0.963014	1.20123	1.00345	1.09344
Os01g0546000	0	0	0	0	0	0	0	0.0249349	0	0	0	0
Os01g0546400	1.69936	2.92332	1.84165	1.28408	1.02537	1.76981	1.21423	3.10331	3.48479	3.36382	1.6828	2.82501
Os01g0546500	1.43977	1.3578	1.74981	2.32754	2.50057	0.978505	1.91439	2.25649	1.92782	2.60103	2.15901	2.81833
Os01g0546700	0.436232	0.150439	0.0467801	0.451405	0.315535	0.35637	0.0745607	0.000228945	0.0293737	2.56205e-05	0.0707349	0.000862468
Os01g0546800	14.8583	17.034	11.1873	20.3938	20.4798	19.4223	18.896	16.0518	16.4278	15.5388	20.0455	11.2945
Os01g0546900	2.16174	1.56275	1.26209	1.72653	2.55402	2.00913	2.26295	2.43318	2.17659	2.42688	2.59276	2.28656
Os01g0547000	0.760805	0.61482	0.642881	0.529828	0.772614	0.553605	0.354269	0.577095	0.51488	0.475509	0.256409	0.37015
Os01g0547133	0.980413	0.684793	0.856187	0.865973	0.911814	0.78945	0.45253	0.473491	0.909512	0.852894	1.02918	0.287577
Os01g0547200	1.75177	1.39154	1.72245	1.60944	1.73626	1.55187	0.987207	0.941862	1.46784	1.15542	0.774297	1.24728
Os01g0547500	1.71599	1.26551	1.59839	1.47644	1.15963	1.70833	1.00071	1.56396	1.64251	1.31229	0.675524	1.73465
Os01g0547600	8.55189	10.4734	11.7827	0.114767	1.56095	5.04398	0.436174	5.04436	4.0184	5.38837	2.7772	7.85107
Os01g0548600	2.16546	2.20199	2.8662	3.62812	4.79066	3.08189	1.17995	2.32924	0.947197	2.94384	1.69726	4.00083
Os01g0548900	6.16678	9.02928	6.48522	9.78789	9.29281	8.2288	11.521	9.85065	8.72448	9.1152	9.95234	9.04484
Os01g0549000	0	0	0.0984691	0	0	0	0	0	0	0	0	0
Os01g0549100	0	0	0	0	0	0.110869	0	0	0	0	0	0.282345
Os01g0549200	6.70056	6.17242	6.66288	7.54514	6.41379	6.98671	6.44589	6.88466	9.15448	8.28992	7.34207	10.1191
Os01g0549400	23.0269	22.5089	21.8374	21.9691	22.0355	21.3689	21.8237	22.9125	22.4009	25.1765	23.5637	24.7163
Os01g0549500	5.10202	4.67652	4.88846	6.27424	5.90491	5.85636	4.30656	4.68476	3.74388	5.06547	4.11704	3.94351
Os01g0549700	14.8627	12.6772	19.3375	18.0349	12.0892	13.459	27.1879	24.9209	19.7351	36.763	32.4432	25.0911
Os01g0550000	21.8185	25.9706	23.6318	30.8477	26.5987	31.9895	31.1922	28.7157	25.0563	33.1882	34.9772	29.2406
Os01g0550100	13.5554	14.9481	16.6452	16.0858	16.0438	17.2662	14.8803	14.8524	14.9583	20.1564	16.7142	22.7761
Os01g0550200	9.69391	8.01365	8.03689	8.48387	7.92002	11.7511	9.83576	9.33659	8.06696	11.7146	11.5998	8.66336
Os01g0550300	357.291	401.664	436.846	531.45	514.422	486.458	645.193	582.475	620.547	646.011	503.055	806.477
Os01g0550600	0.800176	0.748931	0.337375	0.417308	0.352519	0.507829	0.467548	0.978285	0.488965	0.214587	0.548056	0.13238
Os01g0551000	29.1021	33.1881	30.7074	25.3975	26.7408	43.908	86.0573	44.7182	41.0026	51.1634	36.7893	45.2307
Os01g0551100	51.1254	49.2591	98.5214	69.1031	51.2502	71.4179	64.8456	47.3011	36.2979	58.6046	43.8601	65.1749
Os01g0551400	1.47696	1.91231	2.00421	5.63342	3.85361	2.2155	5.38889	4.41552	5.34044	3.12716	8.18681	3.71914
Os01g0551900	5.76164	4.5409	5.4692	4.54076	5.15779	5.08233	5.53136	4.71271	4.55918	4.51637	4.92048	3.75386
Os01g0552050	1.82237	1.74435	2.08182	1.87504	1.87964	0.885086	0.580982	0.667067	1.24713	0.957683	0.351139	1.22282
Os01g0552300	129.748	95.4899	105.081	74.9811	69.2221	115.496	51.73	68.5919	99.1107	93.1107	111.037	108.659
Os01g0553600	0.0148566	0	0	0.0113655	0	0	0	0.0110135	0	0.0106876	0.0117596	0
Os01g0553901	0.0643221	0.0834976	0.075428	0.0801963	0.0726627	0.146065	0.0661842	0.0762982	0.0780156	0.0559623	0.0599152	0.0759635
Os01g0555100	1.34875	13.276	2.56008	3.64061	3.58903	2.377	0.773842	7.70229	9.64074	1.2799	0.550467	0.725152
Os01g0555200	1.70518	3.36826	2.86821	1.90522	1.98811	1.21657	1.18854	1.50985	1.92163	1.28364	1.15253	0.92336
Os01g0555300	23.704	25.9802	21.4705	28.559	23.6491	22.3946	18.5936	21.7068	17.9177	23.8775	19.5423	17.4896
Os01g0555600	12.5904	14.3726	9.21561	11.5969	12.1487	9.49859	10.621	21.0216	17.3871	9.1592	14.8621	5.97242
Os01g0556201	45.0596	47.778	51.9994	57.2114	65.6023	57.7975	57.5244	45.9055	42.4325	61.8285	48.1351	54.286
Os01g0556400	26.6098	25.7008	25.9505	30.6844	32.3312	31.8497	27.475	22.2215	23.2887	29.6072	23.2478	27.0982
Os01g0556650	122.872	112.596	124.949	25.4108	42.1668	68.9724	25.8004	39.5402	57.1452	39.2516	23.8706	38.2219
Os01g0556700	76.9541	73.1785	85.6615	15.5388	23.3135	56.1104	30.4905	33.1522	45.0413	28.2537	19.4625	25.1384
Os01g0556800	0.133181	0.0629045	0.329475	0.185959	0.239445	0.239639	0.0908121	0.0583271	0.102071	0.165725	0.0329296	0.324997
Os01g0557100	32.3651	27.6913	31.8634	25.5807	25.8435	36.4209	68.8395	74.4402	87.8556	108.245	112.586	155.773
Os01g0557200	0.601061	0.601564	0.326656	0.79106	0.0820917	0.237814	0.326187	0.615572	0.594515	0.19422	0.911764	0.615776
Os01g0557400	4.2304	3.6406	5.8482	4.54603	4.03369	4.30945	3.21237	2.88632	2.63012	3.11561	4.13162	3.70341
Os01g0557500	250.373	243.098	152.865	228.671	111.065	244.668	144.955	273.32	216.826	202.843	110.053	275.957
Os01g0557550	182.364	160.639	106.536	156.198	84.5618	191.516	102.353	199.601	158.283	154.033	90.5497	198.891
Os01g0558100	1.07067	6.17557	3.6737	6.12362	5.72548	7.70783	14.6366	6.83794	2.91991	9.40793	3.98318	12.5265
Os01g0558200	14.1976	11.0942	14.2313	12.2811	13.2098	14.5862	11.8388	11.9082	13.0033	13.9415	11.2669	15.4384
Os01g0558300	12.7635	14.3952	13.6231	17.2822	15.4176	15.012	15.4398	15.964	17.3011	20.7219	17.3705	19.4278
Os01g0558500	6.39771	6.1042	5.77115	7.80588	6.58932	6.4393	5.67703	5.09817	5.22748	5.42558	5.86858	4.72199
Os01g0558600	158.039	160.809	185.761	233.176	177.567	190.339	198.404	218.286	199.076	339.567	300.581	345.952
Os01g0558700	2.35428	1.25899	3.1632	2.91517	1.5838	2.32455	34.1927	12.2566	5.31567	11.6663	13.3554	12.3714
Os01g0558800	6.99798	7.38613	6.15105	7.47879	7.0076	7.57534	8.07304	7.55924	9.00215	6.44872	8.37647	7.85119
Os01g0558825	18.3128	14.6951	16.8902	24.0926	17.6511	19.9208	22.2217	21.8075	22.8761	19.6295	28.7294	18.3618
Os01g0559000	8.39918	8.9433	10.1467	11.1977	10.1349	9.77156	8.51475	10.6278	9.20501	9.35134	8.4325	10.7478
Os01g0559100	21.6731	20.3802	16.3836	26.689	26.9152	23.2786	19.0206	20.111	22.7963	33.743	20.8308	35.1798
Os01g0559150	3.22472	3.79729	3.47251	4.17675	4.79457	4.27687	5.01099	4.06487	3.96841	5.16518	4.94347	6.19113
Os01g0559200	4.02699	3.29046	2.87591	2.7973	3.88103	3.57198	3.57559	3.13078	3.96477	3.53576	3.01097	3.44376
Os01g0559300	7.17993	8.17363	9.92755	10.6502	10.3835	7.31115	10.8831	8.06121	7.82362	10.3057	11.767	10.3597
Os01g0559500	6.29005	5.30613	3.34972	5.54671	6.28668	4.72011	4.34775	4.70017	5.76884	3.57801	4.13117	3.75108
Os01g0559600	232.629	157.74	248.082	320.92	162.738	181.759	112.219	105.294	58.9615	144.641	83.3394	127.241
Os01g0559750	413.538	291.661	268.886	234.848	292.269	372.519	189.74	205.634	217.917	481.542	599.752	424.018
Os01g0559825	60.2249	67.594	39.6742	36.6387	53.6966	48.7194	15.4253	14.7218	24.1879	20.9857	39.8717	29.2111
Os01g0560000	35.2599	37.5527	38.4193	59.647	53.8155	42.2447	43.1271	28.6325	27.287	42.3578	35.1736	36.4423
Os01g0560200	13.2529	13.2504	13.5988	12.7086	11.5112	11.9153	13.3191	14.3021	11.3134	21.6736	18.5717	17.3441
Os01g0562400	0.0253623	0	0.0432804	0	0.0519411	0	0.0152534	0.0195113	0	0.0189923	0.0439903	0
Os01g0562600	0.304522	0	0.271608	0.164876	0.103495	0.201884	0.208931	0	0.188228	0.061201	0.0757527	0
Os01g0563000	2.10628	3.94461	2.3559	2.55279	3.23806	8.2425	1.46578	2.25796	1.28449	2.19469	0.94241	1.76977
Os01g0563500	0.518836	0.746547	0.738974	0.888046	0.542633	0.924503	1.29022	0.87875	1.18904	1.34876	1.70864	0.556803
Os01g0564300	0.235496	0.127924	0.233951	0.14548	0.0533706	0.54811	0.426176	0.69446	0.152545	0.234677	0.514864	0.689996
Os01g0565600	4.46044	5.11706	5.96926	3.83097	3.85639	5.35727	3.74765	4.25221	3.31925	4.9299	5.47428	6.54894
Os01g0565800	0.610133	0.249716	0.401714	0.890247	0.513403	0.507235	0.48436	0.494725	0.121831	0.235701	0.1437	0.128664
Os01g0565900	0.274253	0.41754	0.400427	0.653277	0.862914	0.318005	0.28477	0.34677	0.18498	0.572009	0.369042	0.367143
Os01g0566000	0	0.129111	0	0.221329	0	0.201989	0	0.0668986	0.192682	0	0.15222	0.0653256
Os01g0566050	14.2282	8.86812	8.61083	18.3306	23.0944	17.0465	21.8334	12.6196	5.87252	16.4081	16.9106	12.2896
Os01g0566200	1.78117	1.03035	2.24928	2.19294	1.43701	0.586303	1.5539	2.12174	1.60758	1.98897	1.88587	1.96876
Os01g0566500	0.621586	3.26733	4.12763	1.76482	2.25714	0.896404	0.236184	0.542844	0.0474778	0.046535	0.227406	0
Os01g0566800	81.8136	79.2545	80.4586	13.2647	19.3199	32.1189	50.4471	54.0709	57.0896	31.7261	56.7973	36.4544
Os01g0566900	73.5994	86.4291	77.0342	85.9062	84.0256	74.0796	98.2215	89.2704	75.9083	86.2104	82.6675	76.2351
Os01g0567200	0	0	0.0661069	0.107663	0	0.149365	0.0492242	0	0	0.117563	0	0
Os01g0567400	4.65937	5.03625	5.16194	7.00666	3.52136	7.28398	10.7389	9.27473	5.6188	13.2949	7.15921	8.77307
Os01g0567533	0	0	0	0	0	0	0	0	0	0	0	0.052468
Os01g0567600	0	0	0.0640805	0	0	0	0.097134	0.426924	0	0.171807	0.139744	0.482357
Os01g0569800	0.0726484	0.13294	0.186029	0.19683	0.154118	0.20142	0.480662	0.411482	0.144105	0.504607	0.340224	0.382536
Os01g0570500	94.4201	87.1571	79.7175	86.642	89.1659	83.9244	71.9263	79.0725	68.6351	58.8142	71.9617	60.6903
Os01g0570700	19.4015	19.7507	19.2339	13.5909	14.5735	17.5549	47.9971	32.8429	15.3416	30.8149	53.1154	18.1621
Os01g0570800	46.068	49.49	55.9648	64.311	84.9026	79.5335	142.604	95.1502	132.871	138.382	116.755	167.993
Os01g0571000	2.42653	2.58125	1.83798	2.76181	2.71032	1.8678	1.98067	1.90401	2.11229	2.15222	1.53764	2.33946
Os01g0571100	9.50183	9.45129	11.6058	8.036	8.05277	10.0263	4.44484	7.60396	6.24891	8.64618	7.31469	7.73094
Os01g0571133	3.49994	3.24304	3.01736	2.85435	3.70852	4.1454	1.9187	3.32852	2.80813	3.43855	3.60694	2.79347
Os01g0571200	12.9715	14.5553	14.896	19.1755	17.0373	16.6142	23.2498	17.3706	17.0748	19.8784	21.9836	16.0695
Os01g0571300	0.967027	1.62576	1.24058	3.04962	2.97269	0.825307	0.802059	1.18519	1.24475	0.810026	0.969558	0.713287
Os01g0571500	0.000110542	1.00673	0.145785	0.818226	0.516258	0.366378	3.64882	2.15425	0.977191	2.11082	0.917375	1.22254
Os01g0571700	31.2148	35.9618	26.7841	35.9595	34.2206	27.6067	38.6037	32.419	34.06	25.1058	24.0643	25.6849
Os01g0571766	6.9636	15.5964	8.9458	8.72558	3.20622	6.38875	6.46885	9.67266	6.07493	6.75021	7.25863	8.89124
Os01g0571800	0	0.91448	0	0	0	0.366625	0	0	1.39984	0	0	0
Os01g0572100	1.64476	1.73808	1.57629	1.73284	1.82786	1.50902	1.82704	1.59072	1.79779	1.47166	1.27248	1.75335
Os01g0572200	0.038536	0	0	0.169712	0.103506	0.0763578	0	0	0.0616394	0.0599271	0.0701751	0
Os01g0572300	14.8531	18.7355	14.1191	14.4751	17.0943	11.2105	15.5844	12.3497	10.4744	9.07055	10.4768	7.62908
Os01g0572700	1.98713	2.64749	2.36992	3.10614	3.68549	2.54666	2.28755	1.98334	1.89163	1.58642	1.82327	1.37487
Os01g0574400	5.62749	6.87206	5.31221	7.80537	9.36812	6.34519	8.27746	5.99247	5.25662	6.80016	7.03312	7.57963
Os01g0574451	5.78076	6.53192	8.2511	7.89202	8.68605	6.85939	6.45744	6.11538	7.51771	6.40048	4.20063	6.92107
Os01g0574500	26.6008	23.5864	27.5419	24.847	24.5415	25.0811	21.212	17.7381	17.7481	22.9109	22.4832	23.4102
Os01g0574550	5.70375	5.91182	6.40482	7.57789	6.40558	5.85294	3.58743	3.71624	3.6221	4.47302	2.61217	3.88239
Os01g0574600	44.0362	43.2237	35.204	30.896	32.4243	40.7822	46.5312	62.6078	68.4846	43.7636	59.5468	45.5475
Os01g0574800	53.3073	60.3659	56.0793	34.5213	41.0088	40.9352	47.8697	67.9135	54.3358	34.1036	62.5301	34.4834
Os01g0575000	35.9267	34.7112	35.6247	38.7121	38.3244	40.4309	34.5628	37.1113	33.1015	45.0215	34.2073	42.813
Os01g0575200	5.88177	5.63583	7.02576	16.1889	20.1916	37.5945	144.013	61.1582	23.2529	107.731	56.139	82.9947
Os01g0575500	17.1028	14.965	17.1131	18.6928	17.9182	19.662	23.8405	20.0741	15.6325	17.7096	19.297	19.4848
Os01g0575801	0.197677	0.328266	0	0.14284	0.66409	0.392204	0	0.498951	0.323576	0	0.376269	0.502189
Os01g0576100	0	0.147875	0	0.0661252	0	0.0602932	0	0	0	0	0	0
Os01g0577300	0	0	0	0	0	0	0	0.335856	0	0	0	0
Os01g0577450	0.187376	0.268708	0.328341	0.237814	0.126552	0.340691	0.391696	0.114983	0.188146	0.0724919	0.0438712	0.197977
Os01g0577600	3.09166	2.57702	2.62773	1.01548	0.769086	1.56126	1.95329	2.26292	1.90842	1.03253	1.14248	1.4815
Os01g0578000	3.93229	4.15079	2.78922	4.19793	5.76826	3.5173	4.07082	3.84224	3.52906	3.21748	3.61347	2.61757
Os01g0578200	0.0962981	0	0.16424	0.0733588	0	0.257229	0.111907	0.144944	0.0734126	0.141917	0.250704	0
Os01g0578500	0	0.0621069	0	0	0	0	0	0	0	0	0	0
Os01g0578800	0	0	0.0865926	0	0	0	0	0	0	0	0	0
Os01g0579600	2.08506	1.96005	2.98484	3.92666	1.73396	1.58783	1.62513	1.68049	1.20179	0.550292	0.630517	1.08588
Os01g0579800	1.10517	1.28774	2.63332	2.75491	2.33706	2.08965	1.99568	2.78687	1.62622	1.69478	3.6053	2.09495
Os01g0579900	15.5206	15.5103	17.9808	16.4644	16.1873	13.0728	14.1913	11.6519	11.7577	14.6608	14.3948	13.1048
Os01g0580000	5.31826	6.26338	4.60197	4.27102	5.10857	5.28493	5.26697	5.58238	5.06787	3.62035	6.05171	4.68494
Os01g0580100	4.0696	3.34873	3.45266	4.10679	4.47106	2.74012	3.49388	2.76772	4.25829	2.92917	2.42058	3.42799
Os01g0580150	0.465956	0.189315	0.333672	0.356058	0.32646	0.587944	0.75928	0.489668	0.244265	0.472194	0.567649	0.269222
Os01g0580200	1.16956	1.26215	0.910942	1.64187	1.74406	0.857383	1.18047	2.18405	1.3304	0.593171	0.698518	0.899173
Os01g0580300	0	0.0338175	0	0	0	0	0.0524167	0	0	0	0	0
Os01g0580500	20.4616	10.5154	30.6058	36.6081	82.748	9.59969	6.45264	8.66115	13.3858	4.5126	7.16543	3.23932
Os01g0580800	27.115	26.9454	30.2842	24.3933	35.101	27.583	37.3214	37.3192	32.5899	41.7513	51.0585	40.1308
Os01g0581300	91.4673	68.5262	58.0965	32.8166	42.0314	56.3363	28.9889	34.948	47.832	24.6256	33.8215	23.8023
Os01g0581400	4.11676	2.37736	3.43453	1.05758	1.35227	3.02283	1.8799	2.08307	3.67077	1.15162	2.57753	2.37499
Os01g0581800	0.0791736	0	0.0337442	0.029496	0	0.0265488	0	0.0611044	0	0.146628	0	0.200601
Os01g0581900	2.41228	2.293	1.99652	2.24636	2.5711	1.74706	1.85677	1.64162	1.4605	1.74507	1.76727	1.73617
Os01g0582400	12.2563	11.3352	11.492	13.1402	13.041	13.9344	11.2118	10.4139	11.6642	12.0339	11.5415	12.9541
Os01g0582600	192.834	120.087	194.965	195.696	227.073	180.846	324.298	217.472	196.021	217.258	243.557	245.399
Os01g0583100	68.8555	52.8197	38.3491	84.0951	63.8464	54.3787	39.5787	40.4565	68.3505	35.4188	27.5751	46.2972
Os01g0583200	2.90352	4.66745	3.61563	6.47741	4.45803	3.72317	5.40062	5.54332	5.06467	4.26999	4.02667	3.96496
Os01g0583600	0	0	0	0	0	0	0	0.0725573	0	0	0	0
Os01g0583900	0	0	0	0	0	0	0.00944122	0	0	0	0	0.0134442
Os01g0584032	1.6951	2.25484	1.15403	1.7858	1.97065	1.74406	0.389704	0.738086	1.06035	1.49154	0	0.947164
Os01g0584100	2.44694	2.40405	0.731499	0.678434	4.29787	0.0989143	0.303058	3.61448	2.27807	1.75842	5.07224	1.98933
Os01g0584200	3.20571	4.33682	5.35323	4.56848	5.15457	3.20928	2.13448	2.81376	2.58387	3.28991	2.26752	3.27033
Os01g0584250	0.611481	0.910403	1.61757	0.994611	1.07217	1.04372	0.598106	0.843865	0.782828	0.841837	0.912058	0.953333
Os01g0584300	0.146737	0	0.135449	0	0.0971623	0	0	0	0	0	0	0
Os01g0584800	1.52825	1.35595	2.17251	3.22002	2.59459	3.51463	6.39243	3.44186	2.67131	4.36156	5.24945	2.33994
Os01g0584900	0.0915955	0.610627	0.167121	2.4919	0.928122	9.00752	16.0919	14.4133	4.37179	26.2217	4.10774	29.1574
Os01g0585100	4.53354	5.95168	6.24826	11.5203	7.80149	4.46618	4.4162	4.92511	8.22923	7.40793	6.06823	10.0886
Os01g0585200	0	0.0982128	0	0	0.0888365	2.70355	4.76382	1.90445	0.0978176	2.17583	0.312992	4.53188
Os01g0585300	1794.92	1295	1462.35	592.887	720.349	1203.07	912.515	1153.49	1364.06	1190.17	1675.54	1111.48
Os01g0585400	0.120028	0.498018	0.10853	0.369058	0.164624	0.799205	0.598822	0.771302	0.193463	0.377061	0.511271	0.409244
Os01g0585600	20.2415	20.7244	19.4039	20.3746	23.5408	20.5864	27.8625	28.2736	29.2446	28.3547	32.248	32.1356
Os01g0585650	3.66579	4.30834	4.31327	4.96158	4.78357	3.86324	3.5618	3.3954	4.73364	5.05616	2.42493	6.88767
Os01g0585700	28.0603	23.3565	26.908	26.1583	26.8443	30.6484	27.6148	26.7106	26.6525	33.1039	30.0746	32.154
Os01g0586450	0	0	0.299326	0	0	0	0	0	0	0	0	0
Os01g0586600	9.28514	9.69285	11.3589	10.9208	10.6209	9.82892	8.84475	9.87153	10.3054	10.9104	11.215	11.0455
Os01g0586800	0	0	0	0	0	0.231652	0	0	0	0.285366	0.174958	0.149586
Os01g0587000	34.7075	36.3907	37.6594	35.8379	39.5868	40.2715	33.9122	37.3902	36.5174	54.5305	45.2555	47.1921
Os01g0587300	7.28001	7.35708	6.87692	4.11168	4.45954	5.8165	5.4952	5.11956	7.39525	6.90612	6.77262	7.36255
Os01g0587400	1.20045	1.03327	1.17787	0.772574	0.790409	2.01981	1.5054	1.60666	1.05909	2.07299	0.772442	2.13524
Os01g0587500	0.325175	0.685884	0	0.230686	0.217712	0.319535	0.897733	0.708605	0.137029	0.53796	0.953468	0.412615
Os01g0588000	0.865087	0.956198	0.867779	1.56065	0.642219	0.564262	0.788299	0.577531	0.710506	0.624007	0.764452	1.45167
Os01g0588100	0	0	0	0	0	0	0	0	0.095927	0	0	0
Os01g0588200	2.32091	4.94748	3.08515	5.97063	4.72781	5.28197	8.90293	7.59746	8.5288	13.0543	12.0375	13.0863
Os01g0588300	1.03962	0.777201	0.889684	1.8457	0.967448	1.27183	1.84497	2.312	2.59372	4.58232	1.68375	2.39867
Os01g0588400	0.812608	0.749623	1.19844	0.825611	1.14722	1.22526	9.17776	3.30855	1.57196	2.23978	1.40301	3.68542
Os01g0588500	3.90003	4.09308	4.2447	4.30438	4.57615	3.90706	7.81072	5.2989	4.79605	4.32795	4.50058	4.68482
Os01g0588550	5.38638	6.42965	4.18683	6.00129	5.2982	4.01137	10.2253	6.29104	7.88963	6.74775	6.42179	5.33745
Os01g0588600	0	0.186601	0	0	0.0751815	0	0	0.0988775	0.187069	0	0	0
Os01g0588700	9.65524	9.57406	11.1162	11.9857	10.4424	11.3396	10.8936	9.59591	10.5888	12.1321	11.7856	12.4278
Os01g0588800	11.8918	9.76513	9.36324	11.9134	10.7228	12.4933	11.3564	9.7934	10.6489	12.0864	10.3035	11.9054
Os01g0588900	122.227	119.099	119.872	99.9723	98.8988	151.559	88.51	117.339	116.832	200.466	239.516	225.055
Os01g0589000	5.01978	4.92626	4.51181	4.17378	4.74592	5.30727	4.64492	4.89977	5.5477	3.99181	6.73192	4.46549
Os01g0589100	8.66516	14.0086	13.2753	11.8818	12.5187	13.7822	16.1728	14.45	13.2794	22.2095	16.4757	17.2495
Os01g0589200	0.783888	0.742459	0.303924	0.555456	0.833128	0.952178	2.02407	1.76147	0.465666	1.00025	1.6821	2.46878
Os01g0589300	8.50936	6.92353	8.05014	10.858	10.0781	10.0707	10.2673	10.2161	9.58116	13.6149	9.17228	12.0864
Os01g0589400	0.248675	0.236916	0.0357864	0.187422	0.172173	0.334361	0.59493	0.528143	0.196373	0.159704	0.260501	0.4596
Os01g0589500	40.52	44.4721	42.1787	39.926	34.5951	37.7656	42.0915	37.1074	35.9233	42.4975	40.4243	34.3409
Os01g0589700	2.45707	5.45871	4.59038	4.64907	5.72777	4.69935	5.23378	5.81567	5.56156	5.44255	3.69781	4.73761
Os01g0589800	109.429	93.4133	103.934	87.3504	81.0274	124.654	89.3134	145.946	185.801	196.945	282.491	219.221
Os01g0589900	5.58755	4.54149	5.5186	4.39884	4.61583	6.06475	4.24031	7.17006	9.38819	9.01185	11.7641	11.2129
Os01g0590200	0.825514	0.429654	0.780411	0.671913	1.07344	0.731479	0.730068	0.474626	0.431091	0.653607	0.444595	0.945192
Os01g0590700	0.0162607	0	0	0	0	0	0.00963311	0	0	0	0	0
Os01g0590800	0	0	0	0	0	0	0	0.0844214	0	0	0	0
Os01g0590900	11.7423	9.8619	9.13736	12.3881	10.4461	13.9602	11.7563	8.76481	7.92971	11.6662	11.4941	11.6196
Os01g0591000	69.3553	64.6896	63.1151	53.5104	50.0556	82.5489	38.991	81.2248	92.8407	102.936	111.95	140.353
Os01g0591250	13.8681	10.9169	11.0224	6.59278	8.66775	16.6127	10.1698	18.1445	18.7643	25.8851	33.9325	29.4389
Os01g0591300	0.935811	0.462802	0.629094	0.812079	0.724725	4.24705	12.8963	13.7831	9.31073	27.1643	7.66656	18.023
Os01g0592500	0	0	0.142593	0.363205	0.222203	0.108408	0	0	0.259751	0	0.154496	0
Os01g0592900	0.934541	1.35573	1.24207	1.48235	0.984105	1.0596	2.03688	1.18246	1.27304	1.50592	1.16027	0.9518
Os01g0593000	8.58376	7.44775	8.09972	7.76544	7.54895	8.52695	8.20136	6.87731	7.18201	7.46986	7.36748	6.09969
Os01g0593100	0	0.300948	0.166974	0.277269	0.254504	0	0.252585	0.15976	0.155601	0.606781	0	0.32539
Os01g0593200	3.9343	6.39828	5.4328	3.80268	3.42537	5.04754	6.83627	9.56593	10.9618	9.1823	10.0829	10.2207
Os01g0593500	2.55666	3.44921	3.6636	4.98867	3.6592	2.2838	5.24145	3.35811	4.38853	4.60633	5.36822	4.33917
Os01g0593600	10.1324	11.6058	9.2847	12.8972	12.7485	10.2373	10.5215	12.1354	9.05423	12.8732	11.4726	9.26723
Os01g0594300	2.35603	4.40466	2.04542	9.40283	12.2421	2.32845	1.01072	2.42498	2.35961	1.85237	3.73648	0.60168
Os01g0594600	0.104606	0.250964	0.20896	0.121441	0.20756	0.224962	0.0926033	0.143063	0.277522	0.235763	0.183442	0.322391
Os01g0594650	0	0	0	0	0.721406	0.359416	0	0	0	0	0	0
Os01g0594800	0.569481	2.92927	0.517267	1.57125	2.25514	0.564027	0	0.579229	0.635045	0.386867	0.47415	0.243046
Os01g0595100	10.788	11.0102	12.8286	12.2869	11.4346	11.1346	8.29421	9.19056	10.1366	11.0724	9.79295	10.6489
Os01g0595300	1.67851e-16	3.48071e-09	4.12567e-10	3.4406e-06	0.000149132	0.101478	1.55392e-11	9.06134e-11	5.18123e-05	0.0722391	0.273792	1.29661e-08
Os01g0595400	91.5733	87.0857	95.9069	109.376	79.9205	101.038	186.209	153.861	87.0493	171.073	135.666	140.144
Os01g0595600	5.78848	6.61748	11.5979	9.29667	6.77606	17.3789	67.5901	46.8262	12.3811	74.8035	25.029	88.5621
Os01g0595725	0.458133	0.68727	0.248108	0.582036	0.431785	0.239627	0.127905	0.320317	0.304661	0.0747639	0	0.308357
Os01g0595800	0	0	0	0	0	0	0	0	0.305348	0	0	0
Os01g0595900	0	0	0	0	0	0	0.063378	0.0203591	0	0	0	0
Os01g0596100	0.0536465	0	0.190461	0	0	0	0.0353046	0	0	0	0	0
Os01g0596201	0	0	0	0.0785665	0.110904	0.0360619	0.218977	0.0461029	0	0	0.160333	0
Os01g0596425	0	0	0.0686866	0	0	0	0	0	0.0630499	0.0303823	0	0.0336517
Os01g0597600	12.4364	2.95497	2.47432	2.6812	6.00324	14.1325	46.0158	12.7016	7.04777	19.5034	13.7838	11.2039
Os01g0597800	0.275162	0.613394	0.72647	1.15634	0.545634	2.66482	24.6369	45.1721	59.1582	82.2044	36.5026	122.971
Os01g0598000	0	0.111018	0	0.0944737	0	0.0879343	0.28267	0.118167	0	0	0	0.228193
Os01g0598200	0.0983366	0.120061	0.249287	0.264529	0.207425	0.233045	0.320057	0.14961	0.414448	0.546344	0.0838006	0.334433
Os01g0598400	0.894646	0.969331	1.19789	1.71196	1.83334	2.13227	1.4838	1.17732	1.5825	2.00491	2.16001	1.8984
Os01g0598600	15.4016	14.6123	11.5456	4.0499	4.48149	7.95924	12.3285	24.95	25.1693	13.6319	15.6521	20.8598
Os01g0598900	27.7127	27.0707	23.9359	27.4474	28.0603	26.6415	32.08	26.8768	25.0036	26.3174	27.8186	24.6539
Os01g0599550	0.886184	0.835595	0.95472	0.79827	0.897087	0.598267	0.583822	1.09719	1.92742	1.05098	0.20056	1.20572
Os01g0599900	0	0	0	0	0	0	0	0	0.0831653	0	0	0
Os01g0600000	39.6753	45.3905	33.3599	42.84	41.9763	42.2756	52.5917	54.8196	60.1683	59.6822	61.6986	52.5495
Os01g0600200	7.90149	7.35388	8.98876	7.90376	8.15243	9.55975	8.88906	8.39133	9.5408	10.6812	8.63471	11.3146
Os01g0600300	8.70932	8.67059	10.0746	7.71542	8.51545	7.53165	7.87456	7.57287	8.64253	8.27551	9.28646	7.52298
Os01g0600400	3.25568	3.34042	2.71087	2.84578	2.67061	2.86984	2.15902	1.93417	2.65119	1.74353	1.52398	2.28075
Os01g0600500	10.2408	4.9337	4.41614	5.65205	5.9081	8.20274	7.97093	4.39124	6.57844	6.68859	8.24905	6.94527
Os01g0600900	39565.1	25935	31629.4	5781.27	13144.1	15016.4	10717.2	12951.5	16402.1	4527.04	11362.7	4505.89
Os01g0601000	0.0762627	0.15576	0.0328339	0.196854	0.0781798	0.0503946	0.142704	0.0606627	0.089795	0.0582199	0.0341416	0.0962614
Os01g0601200	0.151322	0.158888	0.0472153	0.767183	0.839128	0.0338998	0.18339	3.11096	0.116537	0.246173	0.146911	0.0698135
Os01g0601625	0.158438	0.189939	0.273448	0.128216	0.0888643	0.588989	1.02982	0.826023	0.142034	0.483068	0.0212968	0.302088
Os01g0601651	0	0	0	0.0691739	0.0212959	0.0205222	0.0947294	0.0969405	0	0.0233699	0.0267419	0
Os01g0601675	0.0444078	0.107247	0.0738012	0.0341027	0.0414889	0.23016	2.71596	0.389685	0.146201	0.442249	0.0497953	0.364763
Os01g0602200	1.0609	1.60735	0.844351	1.06944	1.45616	1.94801	2.32577	1.90338	1.5382	3.43937	1.36908	2.3887
Os01g0602400	13.7751	9.38241	8.6015	22.1161	11.4667	39.6387	52.0709	36.4345	17.5285	44.2138	13.6798	39.2298
Os01g0602433	21.6684	20.6933	18.8431	28.288	23.5542	49.2389	32.0246	31.1513	22.696	46.8624	24.1941	56.4688
Os01g0602466	1.01168	0.828378	1.15895	2.13343	1.27822	3.94931	5.95795	4.25156	1.29419	4.43735	1.71186	3.62265
Os01g0602600	0.358949	0	0	0	0	0.313318	0.909397	0.311051	0.0996034	0.293192	0	0.302134
Os01g0602800	7.76443	8.6367	8.24036	4.69548	4.97023	6.41153	3.9528	8.30294	8.32024	6.36485	5.36716	8.57431
Os01g0603000	16.9986	20.6967	15.7721	22.4127	21.4162	19.8157	21.9525	19.9954	19.044	19.0734	21.5334	17.2908
Os01g0603100	0.11382	0.015494	0	0.0715455	0.0662241	0.0380823	0.0465704	0.0297755	0.0740083	0.0574625	0.148495	0.129165
Os01g0603200	4.90765	2.06275	3.83711	4.30888	5.03372	3.86724	2.05111	1.71877	2.72132	2.3552	2.11739	1.48858
Os01g0603300	60.8535	49.9907	61.308	69.603	68.2918	66.8897	42.2608	75.2026	60.6296	85.174	110.832	62.6689
Os01g0603500	0	0.0299288	0.0933602	0.0291456	0	0.0763933	0.0658905	0	0	0.0273731	0.0952114	0.0320352
Os01g0603700	0.0267459	0	0.0336316	0.0202142	0.00925939	0	0.0393933	0.0708908	0.0408239	0.00981372	0.0113287	0
Os01g0603800	0.183403	0.13565	0.140293	0.0933985	0.10672	0.175056	0.0802714	0.183967	0.267149	0.110802	0.191718	0.0387855
Os01g0604000	0.9255	0.193275	0.25928	0.542173	0.822677	0.649929	0.746576	0.943487	0.814073	0.234668	0.442737	0.445958
Os01g0604100	4.25606	4.21758	3.54878	3.62986	3.76343	3.08583	5.06516	3.42197	3.2656	2.54646	4.49683	3.3695
Os01g0604500	19.5912	17.6797	23.002	24.2678	24.1224	39.2276	33.2027	27.0391	26.7606	41.0225	47.1434	35.2956
Os01g0604550	0	0	0	0	0.161766	0.159195	0	0	0.199	0.391249	0	0
Os01g0604600	7.72349e-05	0.760769	1.27151	0.809394	5.77409e-05	2.15209e-13	1.42374	2.24554e-05	1.05915e-09	1.03796	0.842272	3.8704e-05
Os01g0604700	9.32327	9.68663	7.46312	9.70956	10.4459	10.8883	10.2253	10.0121	9.67898	10.8468	9.4098	10.924
Os01g0604900	0.277462	0.22865	0.371945	0.498583	0.831601	0.182744	0.271164	0.229124	0.453775	0.978341	0.263202	0.116029
Os01g0605000	7.33747	5.34924	6.56435	5.76977	8.02569	5.72616	4.96648	3.75763	8.14913	7.29457	8.1335	7.95098
Os01g0605100	1.57305	2.63224	2.28921	2.14724	1.6719	3.41652	8.16326	6.88887	5.51413	7.6081	3.35854	8.7825
Os01g0605300	0.0241562	0.0387012	0.0201265	0.0362724	0	0.0324417	0.0852371	0.127721	0.0366455	0.0883041	0.0832723	0.0406017
Os01g0605400	0	0	0	0	0	0	0.017775	0	0	0	0.0517462	0
Os01g0605500	0.0505393	0.103475	0.131333	0	0	0.11635	0.0799958	0.161849	0.060041	0.0970336	0	0.105532
Os01g0605650	2.24295	2.83567	2.47023	4.32973	3.8393	2.34576	3.61723	2.44282	2.78052	2.81891	2.19359	2.54726
Os01g0605700	3.84729	2.57354	3.21334	2.64648	2.26349	3.61042	3.0936	2.04844	5.66961	3.68644	4.85555	1.99848
Os01g0606000	0.32256	0.712041	0	0.946087	0.652822	0	0	0.0892219	0.26347	0.0843199	0	0.364414
Os01g0606050	2.36505	2.68611	1.01908	3.76564	2.07749	2.62694	3.98405	2.27055	3.40249	2.84	2.19223	2.76185
Os01g0606133	0.0707001	0	0	0.15435	0.19418	0.046518	0.321812	0.23331	0.113813	0.110765	0.0620463	0.236449
Os01g0606166	8.30745	9.23344	11.9069	13.0955	18.2011	12.8235	22.4074	14.4082	16.3701	24.2077	29.4329	30.0247
Os01g0606200	0	0	1.14726	0	0	0	0	0	0	0	0	0
Os01g0606400	3.52285	2.27873	2.29403	1.38553	2.55991	1.67092	1.06459	2.01675	1.4137	0.734159	0.940255	1.06783
Os01g0606900	8.45647	4.58556	4.06108	12.0044	21.076	10.8354	2.02821	0.206864	0.539077	0.461734	1.26464	0.831288
Os01g0607000	0	0.142837	0.155342	0	0.232086	0	0	0	0.143728	0	0.170117	0.146931
Os01g0607100	0.141865	0.475974	0	0.61118	0.380238	0.278597	0.101987	0.127696	0.240487	0	0.147304	0
Os01g0607200	1.7825	1.33359	1.90039	1.80688	2.22176	2.53382	4.65608	4.59464	2.3271	6.53677	4.01704	7.68796
Os01g0607250	1.25576	1.67044	2.24417	1.25358	1.74732	2.33691	3.23229	3.24323	3.25572	5.39655	3.93403	6.54594
Os01g0607300	0.304312	0.371156	0.618213	0.0748866	0.421288	0.648054	0.317689	0.32425	0.279664	0.581529	0.647143	0.387324
Os01g0607400	34.9476	28.9493	32.0195	31.8162	30.8261	31.9408	30.0906	29.3477	31.5614	31.6322	32.1156	33.8746
Os01g0607600	1.04504	0.581853	0.555735	0.732261	0.658459	0.675635	0.505617	0.39532	0.626544	0.353692	0.205974	0.610758
Os01g0607800	5.54271	4.82837	2.442	5.23554	4.15864	4.20503	3.47494	4.10751	4.86065	3.95139	5.80381	2.86276
Os01g0607900	2.28246	2.81849	2.10557	1.76393	0.737058	1.77032	1.48558	5.47843	4.29923	1.65624	3.11996	1.45211
Os01g0608101	0.968277	0.975293	1.26355	5.11232	0.335149	0.91497	0.0892113	0.0193849	0.0593838	0.0188978	0.0610457	0.110502
Os01g0608200	0.109514	0	0	0	0	0	0	0	0	0	0	0
Os01g0608400	0.058711	0.0473941	0.192926	0.19537	0.151645	0.5077	1.08964	0.442114	0.156102	0.769592	0.186114	0.741967
Os01g0608900	0	0.0143027	0	0	0.0125054	0	0	0.0132053	0	0	0	0
Os01g0609000	0.0116775	0	0	0	0	0.00773411	0.00696786	0.0267688	0	0.0172294	0	0.00975749
Os01g0609200	0.0239279	0.0977292	0.0303726	0.062412	0.0409043	0.095163	0.0142764	0.10956	0.101642	0.105791	0.0306817	0.0798991
Os01g0609300	2.09478	4.8991	2.48034	3.49496	4.38339	5.94295	7.18231	5.3113	4.0801	12.3345	4.4666	14.8463
Os01g0609501	0.666806	1.3769	0.299867	0.840508	1.56897	1.99628	1.43923	0.559838	0.823156	1.71574	0.321487	4.95398
Os01g0609700	0	0.184111	0.0500846	0.0397422	0.0739391	0.0358155	0	0	0.0459021	0	0	0.0931292
Os01g0609900	0.368931	0.717717	1.01839	1.67084	1.24899	5.59388	7.36134	3.87902	1.35323	8.52519	1.61368	11.2473
Os01g0610100	59.0372	53.7358	52.2711	61.9425	55.5188	64.492	72.7552	67.6452	59.4617	92.7133	86.0686	77.9068
Os01g0610300	6.49002	5.32261	5.69973	6.02872	4.84175	4.89377	3.99125	3.98326	3.29481	3.77764	3.26835	3.95996
Os01g0610400	4.84912	5.32425	5.44956	7.46337	5.6765	6.12962	6.89192	7.49247	7.03959	9.0531	7.65716	7.19742
Os01g0610500	14.547	15.8703	16.4683	20.7618	20.806	15.1194	14.4228	16.643	15.3213	19.861	17.3388	19.3078
Os01g0610600	5.55293	5.23365	5.53383	6.19752	5.41593	5.87088	5.96616	5.66121	7.53821	5.05994	3.98242	6.09957
Os01g0610700	4.96743	5.61889	5.7342	6.24253	5.89095	5.70066	7.18525	7.02991	8.5701	9.61897	9.64868	8.38905
Os01g0610800	1.99086	1.40015	0.407359	1.76188	0.940724	0.688645	0.563829	1.91359	1.76781	0.319692	0.301376	0.0868317
Os01g0611000	238.323	152.667	157.549	81.7943	150.932	143.88	190.521	216.567	205.156	235.898	203.131	184.223
Os01g0611050	0.483953	0.686548	0	0.0935037	0.166637	0.244374	0.356341	0.275972	0.186645	0.180509	0.621037	0.204394
Os01g0611100	7.70883	10.3326	10.52	11.6614	12.8897	10.3757	12.3282	13.1368	11.2895	17.727	12.5893	21.0494
Os01g0611900	0.758281	0.779509	0.811679	1.0981	1.1276	0.75203	0.668589	0.469331	0.91701	0.825307	0.700689	0.904285
Os01g0611950	1.10842	0.371676	1.424	0.466924	0.734926	1.00674	0.29959	0.189796	0.549421	1.07981	0.211141	0.552073
Os01g0612000	8.27192	7.68943	6.55074	7.92702	8.13619	7.61186	7.17902	6.04848	7.01994	7.20777	6.75819	7.43393
Os01g0612200	22.186	25.515	21.9646	23.9891	25.4569	24.1581	35.1878	30.9388	30.633	43.3472	38.7414	34.0638
Os01g0612350	0	0	0	0	0	0	0	0	0	0	0	0.00599565
Os01g0612425	0	0	0.0440613	0.0854935	0.0391623	0.0370291	0.0941208	0	0.0403835	0.0395964	0.0881389	0.0464909
Os01g0612500	0.684226	2.38779	2.78621	0.669057	1.87952	1.73752	0.207938	0.993142	1.12745	1.85808	1.5878	0.904634
Os01g0612600	12.4497	0.0147533	2.86389	6.26846	6.55426	5.57915	5.56252	2.82073	18.5841	5.26903	3.31263	9.5808
Os01g0612700	1.5647	2.05442	1.89379	2.27204	2.10992	1.34796	1.86676	1.41878	1.69317	1.07055	1.28271	0.950165
Os01g0612750	0.387154	0	0.527602	0	0.126865	0.12475	0.251797	0	0	0.457883	1.22558	0
Os01g0612800	20.5916	23.4918	26.4081	21.8865	25.4648	25.3068	24.7348	23.9367	25.9516	21.7669	38.4814	30.5091
Os01g0612900	11.0583	13.8662	13.7971	14.6292	14.4089	19.0787	23.6326	21.203	22.8446	29.2148	21.2499	34.8186
Os01g0613100	0.417885	0.175202	0.0649011	0	0.0944247	0.0459407	0.0507875	0.509123	0.356675	0	0	0
Os01g0613300	27.9426	33.2771	22.4369	32.724	26.755	35.3986	46.0773	35.7942	34.544	40.3405	43.4843	33.466
Os01g0613500	4.81291	26.9253	2.05262	7.13071	1.34697	0.903346	1.61476	10.9594	17.3391	0.528029	1.45543	1.05771
Os01g0613800	0.353213	2.06997	0.777221	1.20806	0.188827	9.79232	5.51044	7.82612	2.83718	6.75431	3.48146	6.20811
Os01g0613900	6.754	6.38097	5.67377	6.72341	6.12306	7.25725	5.53019	7.25454	7.56379	5.33348	7.35187	6.48029
Os01g0614300	0.723875	0.899406	0.797412	0.836178	0.919082	0.851337	0.463116	0.49495	0.41348	0.29866	0.315732	0.393202
Os01g0614400	24.0126	24.8016	22.5974	24.9814	24.0194	25.7086	25.1536	19.7906	21.8191	22.556	29.0638	23.1594
Os01g0614700	9.26825	10.4888	9.39825	12.8433	12.1971	10.8222	10.5047	9.18071	9.97013	10.1228	9.72153	9.0343
Os01g0614750	0.504158	0.390642	0.481203	0.913086	0.552107	0.69957	0.421372	0.474648	0.438747	0.381901	0.339085	0.512995
Os01g0614900	14.0021	11.2304	12.7735	16.2621	14.4699	14.8558	10.2486	10.3628	9.19521	9.41711	10.4449	10.5713
Os01g0615000	42.1125	29.4736	30.7881	32.9818	33.5961	45.7066	31.6516	25.1293	25.9053	26.3852	33.2752	20.5526
Os01g0615050	1.38958	37.7397	23.4735	88.835	33.0569	143.239	225.446	136.95	9.98034	229.225	41.4609	269.322
Os01g0615100	0.263928	18.6623	1.86691	36.6573	15.1885	32.0873	37.4049	23.4088	1.05045	49.7676	6.48011	45.7124
Os01g0615200	7.53191	8.18947	8.47193	7.25	9.70811	7.52281	10.1253	8.942	9.14822	7.49832	11.0304	5.96827
Os01g0615250	63.185	75.6129	64.202	72.3126	78.5767	70.8042	89.7626	85.839	78.9042	68.6615	94.2671	70.0401
Os01g0615300	5.25638	4.59833	4.47094	4.32622	5.43096	6.08404	6.01593	5.12644	5.72073	6.61032	5.76406	6.14012
Os01g0615400	19.2428	21.0237	17.9686	22.1654	24.4221	25.752	21.9249	23.3817	24.5012	27.1164	21.1418	25.4113
Os01g0615500	0	0.103708	0.344016	0.351038	0.37337	0.0807069	0.415184	0.114655	0	0.159095	0.193887	0
Os01g0616100	17.3989	14.38	16.3539	19.8337	17.7587	17.3561	18.711	12.2962	13.7266	16.6938	17.1419	16.4597
Os01g0616300	1.29315	0.907166	0.502586	1.21202	1.10833	0.817986	0.556027	1.16357	0.995612	0.385815	0.805893	0.706175
Os01g0616333	0.106128	0.143642	2.10854e-17	0.0870229	3.71192e-31	0.0393122	6.74583e-20	0.0920976	0.175804	0.0817753	0.0388027	0.088394
Os01g0616366	1.03667	0.877126	0.39699	1.42511	1.31794	0.586308	0.386902	0.764449	0.547306	0.499112	0.556379	0.359031
Os01g0616400	9.94854	10.0234	10.2311	12.9721	10.4505	11.1933	12.7899	11.312	8.39967	11.5504	13.4253	10.1488
Os01g0616500	6.795	9.65904	7.04338	12.1902	8.98179	9.11192	13.2896	11.822	10.9349	10.6337	11.5669	10.9705
Os01g0616600	1.37092	1.57515	1.71697	2.24948	2.77397	1.29438	4.54767	2.87411	2.07992	2.39144	3.80928	3.8483
Os01g0616800	2.8945	3.29625	3.59173	3.04404	3.22782	2.31999	3.85346	2.90435	3.63531	2.17775	2.59442	2.16873
Os01g0616900	11.902	12.797	9.83336	10.222	11.9765	7.84696	6.55163	5.80025	8.94722	4.09175	4.0856	5.11413
Os01g0617200	4.22423	5.14899	3.72005	3.5156	4.08836	3.28394	3.1103	2.88813	3.19403	1.94361	2.55808	2.62206
Os01g0617500	14.6822	15.9342	14.6216	19.9913	17.4986	17.6478	19.4821	16.8277	17.8845	18.0428	17.1739	18.0831
Os01g0617600	0.925922	1.20588	1.1862	1.81067	2.18748	1.10403	2.59352	1.589	1.33166	1.02587	1.2181	1.10896
Os01g0617700	0.96745	1.30689	0.856666	1.37972	0.982118	1.13076	1.28525	0.748682	1.03675	1.06016	0.753138	1.01761
Os01g0617800	4.98546	4.62313	4.95373	6.79204	6.47198	6.26362	5.57989	6.77436	5.17576	7.00188	6.41519	5.93545
Os01g0617900	62.9721	61.2131	44.4881	54.8826	52.0005	48.7297	58.0654	52.7141	44.9053	29.5026	51.5718	27.5193
Os01g0618000	0	0.478524	0.698428	0.673606	0.190851	0.18618	0.134441	0.591022	0.0801662	0.238333	0.289271	0.242347
Os01g0618100	64.6172	47.7049	53.0881	54.8798	52.2048	32.5576	15.962	14.2696	20.8423	6.21137	12.5313	4.65799
Os01g0618200	11.2024	7.03833	7.11976	7.98703	9.03736	9.28673	6.69799	6.86692	8.68605	12.3091	13.2318	8.04936
Os01g0618300	0.148319	0.103675	0.263813	0.109293	0.273019	0.365207	0.196313	0.0827302	0.240812	0.244824	0.46582	0.259453
Os01g0618400	13.296	19.3514	6.69001	17.5849	14.9497	15.2838	30.4948	23.9273	26.6524	17.8412	26.6405	13.7
Os01g0618500	3.63791	3.97284	3.89885	5.2171	4.49151	4.89526	4.31269	3.23376	3.72883	4.80751	3.95624	5.25617
Os01g0618700	0.687792	1.13342	2.60372	0.990934	1.5496	0.865063	1.6009	3.65073	2.16457	1.34905	2.05048	2.31531
Os01g0618800	99.8734	79.3002	81.4072	72.3601	65.7653	103.448	85.4629	86.5314	102.459	105.711	132.523	112.34
Os01g0618900	22.6282	24.2333	23.5018	22.8765	23.0565	17.4841	25.8802	21.3604	24.4464	9.65777	23.0729	10.2273
Os01g0619000	11.5176	9.34848	9.66354	10.9531	11.7831	10.2943	9.78357	9.93737	10.4946	11.5568	11.1746	12.708
Os01g0619800	1.49631	1.58331	1.47237	0.675589	1.01947	1.88582	1.18352	1.13617	1.04075	1.33878	1.54795	0.894883
Os01g0619900	15.3738	14.0494	12.6618	7.25224	8.90539	17.185	5.80226	8.36577	10.2476	12.4688	8.09244	9.1572
Os01g0620100	17.1761	16.2137	15.0497	17.844	18.9336	15.8578	21.539	15.5474	13.7067	14.2374	18.4733	12.0675
[truncated: 27,751 more rows]
