# Supplementary material for: Effects of fenclorim on rice physiology, gene transcription and pretilachlor detoxification ability
Source: BMC Plant Biol. 2020 Mar 6;20:100. doi: 10.1186/s12870-020-2304-y (PMC7059400; doi:10.1186/s12870-020-2304-y)
Supplement: Supplementary file 4 — Additional file 4: Table S3. List of DEGs between Fen treatment and CK at 4 h. [file 12870_2020_2304_MOESM4_ESM.xlsx]

## Sheet: T01_T02_T03_vs_T04_T05_T06.DEG_
ID	CK-4h 1_Count	CK-4h 2_Count	CK-4h 3_Count	Fen-4h 1_Count	Fen-4h 2_Count	Fen-4h 3_Count	CK-4h 1_FPKM	CK-4h 2_FPKM	CK-4h 3_FPKM	Fen-4h 1_FPKM	Fen-4h 2_FPKM	Fen-4h 3_FPKM	FDR	log2FC	regulated
Os01g0111100	770	716	528	186	290	281	55.4887	53.0768	40.3182	14.0162	21.5594	20.6439	0.00014531	-1.41391	down
Os01g0113200	7	8	4	42	58	30	0.116031	0.174694	0.0908848	0.897947	1.18346	0.561263	0.00120445	2.77169	up
Os01g0124100	342	313	502	1325	1025	1062	29.372	27.1839	42.0933	115.026	89.5828	91.9913	2.85178e-06	1.56026	up
Os01g0175100	2718	1605	1954	4851	6379	5102	214.559	131.77	161.55	392.183	521.286	407.528	4.55898e-05	1.37826	up
Os01g0206700	1666	1315	1844	621	516	508	40.595	31.9891	44.524	16.1821	13.1156	12.8038	1.63777e-06	-1.55278	down
Os01g0253900	993	560	1080	1943	2114	1488	19.4568	11.3558	21.9981	41.5438	44.4437	30.5669	0.00531156	1.07417	up
Os01g0261200	655	765	870	1652	1587	1723	14.6201	16.9655	19.1981	40.8262	37.7214	42.0413	0.00174954	1.1147	up
Os01g0279100	43865	33046	41252	11342	13416	22502	1464.46	1115.21	1387.46	408.45	474.325	783.25	0.00188357	-1.32308	down
Os01g0313300	59	39	33	159	210	109	6.7397	4.51986	3.99426	18.4253	24.7772	12.6103	0.00432374	1.86558	up
Os01g0323775	1683	2041	2170	935	553	1295	69.8367	86.0178	92.4183	41.3519	24.4783	56.4941	0.00462748	-1.08306	down
Os01g0332150	920	584	379	1819	1413	2183	18.5764	11.7226	7.57034	40.4714	30.5533	45.8185	0.00107551	1.52253	up
Os01g0547600	149	165	181	1	26	85	8.55189	10.4734	11.7827	0.114767	1.56095	5.04398	9.56865e-05	-2.14584	down
Os01g0556650	2976	2634	2853	592	983	1635	122.872	112.596	124.949	25.4108	42.1668	68.9724	1.86952e-05	-1.40013	down
Os01g0556700	298	281	310	56	85	207	76.9541	73.1785	85.6615	15.5388	23.3135	56.1104	0.00636595	-1.35443	down
Os01g0566800	1590	1486	1453	251	364	618	81.8136	79.2545	80.4586	13.2647	19.3199	32.1189	2.27664e-09	-1.8786	down
Os01g0693400	4382	3422	2769	8923	8170	10341	248.249	199.694	167.506	522.476	482.174	599.459	8.25919e-05	1.37422	up
Os01g0699400	79	60	54	338	311	172	4.36959	3.41825	3.19356	19.2858	17.9605	9.77964	0.00156429	2.08759	up
Os01g0720500	100787	80290	46927	2416	10497	20441	8978.72	7383.68	4455.76	227.848	997.394	1908.49	0.000705167	-2.77604	down
Os01g0795600	29	26	48	91	182	144	4.95881	4.46494	8.32783	15.2842	30.9514	24.0985	0.00348078	2.01639	up
Os01g0823100	459	814	682	23	91	169	21.843	39.3967	33.4089	1.17974	4.5812	8.25453	2.85178e-06	-2.79078	down
Os01g0823150	284	443	425	25	63	80	40.6926	65.4669	63.6833	3.88563	9.3337	11.7685	9.43826e-10	-2.77979	down
Os01g0837000	339	457	246	661	849	952	6.88608	9.17156	4.68729	14.0896	18.0233	20.0554	0.000873461	1.23798	up
Os01g0855700	2238	1578	2065	3400	4599	5454	77.59	55.5174	73.2737	122.009	165.296	193.103	0.00382377	1.19267	up
Os01g0863300	75	52	67	228	247	145	4.68218	3.30566	4.32542	14.822	15.1062	8.87487	0.0011688	1.6753	up
Os01g0874300	693	775	711	1696	1720	1152	57.9929	66.743	63.069	146.794	150.221	98.8457	0.00352376	1.06656	up
Os01g0880200	1530	1872	1619	4145	4026	2756	24.1009	35.3402	24.9505	73.4188	67.4665	47.6292	0.00165869	1.12048	up
Os01g0884300	6976	6014	6941	13888	12536	15589	275.224	243.088	283.962	581.122	519.139	635.968	0.00882688	1.07503	up
Os01g0884350	632	515	590	1176	1078	1357	103.281	85.9365	101.478	204.892	181.608	228.95	0.00474621	1.05497	up
Os02g0124866	342	204	315	59	89	119	6.21818	3.65194	5.46795	1.21845	1.76295	2.27427	0.000706745	-1.69016	down
Os02g0126400	488	632	506	1261	1390	1651	9.58501	12.5274	9.67668	25.3769	27.4858	31.746	2.76172e-05	1.40201	up
Os02g0129800	501	506	581	139	112	196	56.1	58.7704	69.7858	16.3236	12.9289	22.2216	1.45745e-06	-1.82952	down
Os02g0208500	1408	1673	1098	510	649	674	147.942	176.436	118.189	60.0687	71.975	74.6937	0.000932899	-1.19112	down
Os02g0257300	8405	7102	6605	2477	3618	4072	231.225	196.799	180.86	71.9966	103.916	115.546	0.00268728	-1.12269	down
Os02g0475400	562	424	362	133	169	212	15.9864	12.0863	10.2076	4.05997	5.04321	6.21867	0.000954703	-1.39267	down
Os02g0532500	515	622	446	1176	1106	931	45.696	57.0114	43.0875	111.115	103.578	85.7323	0.00789516	1.01963	up
Os02g0548700	320	491	321	1922	1697	1183	18.375	29.7266	20.1429	115.465	100.594	69.2294	2.14083e-06	2.08305	up
Os02g0572400	507	569	592	1256	1386	1944	9.84089	10.2038	11.4054	26.2705	27.068	37.191	0.000383913	1.45791	up
Os02g0581100	8775	6458	7069	1743	3138	4497	1398.66	1052.87	1181.2	277.84	506.931	711.908	0.00298504	-1.25147	down
Os02g0684400	4729	3288	3186	8533	6279	8396	556.466	396.471	395.04	1035.81	768.724	1018.21	0.00630136	1.04993	up
Os02g0697400	290	203	232	59	62	152	10.2621	7.3766	8.76315	2.24532	2.31745	5.57643	0.00734121	-1.41008	down
Os02g0703700	1351	938	894	3004	5194	4823	44.8288	31.8487	30.696	106.338	180.043	165.736	5.52183e-05	2.03043	up
Os02g0731600	8945	6053	7681	2004	2513	4451	1385.82	947.313	1252.93	321.322	407.738	709.746	0.00278117	-1.33953	down
Os02g0739100	636	558	697	2018	2636	1986	13.0863	11.6526	14.7337	43.6969	56.4438	42.0902	4.73955e-09	1.81084	up
Os02g0744900	60769	45624	54834	14994	21161	30668	2262.77	1748.22	2161.32	591.516	839.307	1184.6	0.00549457	-1.27194	down
Os02g0748300	485	474	515	1051	1178	866	10.2252	9.83262	10.4624	23.5921	25.4971	18.4173	0.00474621	1.069	up
Os02g0756200	10	16	6	57	73	55	0.818159	1.35862	0.562968	4.65744	5.9278	4.47194	0.00113389	2.52829	up
Os02g0756800	81	86	85	245	231	248	5.80631	6.31925	6.43799	18.0824	16.9034	17.9445	0.00217398	1.52147	up
Os02g0756850	1070	1210	1293	3512	3461	3744	81.5299	94.7626	103.851	276.581	273.304	293.733	9.242e-07	1.58367	up
Os02g0757100	61	80	52	213	234	130	5.37447	7.21993	4.92022	19.519	21.5382	11.8278	0.00465135	1.57792	up
Os02g0759400	169	197	335	554	745	1001	6.30566	7.58704	13.0079	21.9587	29.219	38.7095	0.00465834	1.71364	up
Os02g0787300	562	539	553	1188	1571	1193	22.3597	22.0889	22.8713	50.6124	66.7084	49.1469	0.000298375	1.25509	up
Os02g0806350	567	548	486	1045	1190	1122	10.4229	10.9784	9.44866	21.9477	24.1396	21.0241	0.00455158	1.06666	up
Os02g0806400	705	805	594	1438	1640	1523	54.6345	61.9763	47.9789	114.529	130.91	117.758	0.00153077	1.12696	up
Os03g0107700	483	375	692	1280	1565	1129	54.0349	42.8592	80.1373	158.1	186.88	130.989	6.06014e-05	1.35788	up
Os03g0131800	1370	1000	1098	328	508	706	106.715	79.3425	89.4031	23.93	38.3296	54.1762	0.00278411	-1.17081	down
Os03g0140100	561	558	759	268	256	247	27.1562	27.3094	38.5318	13.5331	12.6634	12.0788	0.000954703	-1.28495	down
Os03g0140400	1139	1085	1083	457	382	429	43.8193	42.717	43.513	18.3895	15.3631	16.9805	5.68678e-05	-1.38388	down
Os03g0183200	2230	1986	2664	4669	4926	5083	321.875	289.404	398.649	685.52	740.524	752.978	0.00290083	1.09244	up
Os03g0183500	48	17	19	109	141	169	3.3918	1.2971	1.40923	8.37059	10.8262	12.653	7.91439e-05	2.3171	up
Os03g0187600	339	374	292	752	685	852	17.3311	19.1526	15.0269	41.8253	36.877	45.1619	0.00192131	1.18608	up
Os03g0225100	632	614	385	1334	1061	1269	48.3427	48.5566	31.5038	106.514	85.7004	100.608	0.00116836	1.16611	up
Os03g0231600	87	223	260	580	753	457	3.35023	8.79923	10.4419	23.7355	30.5044	18.1725	0.0023329	1.64969	up
Os03g0231650	61	149	173	369	503	321	2.80466	9.82517	11.6942	22.8605	32.8055	19.3564	0.00120445	1.63787	up
Os03g0262200	491	478	549	1080	1047	1072	9.86031	9.66147	10.9836	23.3638	22.2598	22.3373	0.00438733	1.07457	up
Os03g0277650	12	43	40	108	110	172	1.25571	4.24163	4.01619	10.9983	10.8786	17.0266	0.000954703	2.03616	up
Os03g0289850	80	132	147	343	331	284	5.03526	8.75268	8.59499	19.5037	19.7215	15.1603	0.00208582	1.41515	up
Os03g0297600	1970	2016	1944	4347	3586	5149	148.314	157.343	157.168	343.882	287.101	401.75	0.00138023	1.14051	up
Os03g0301200	101	106	123	253	411	275	2.51921	2.73579	3.1383	6.7546	10.7125	7.11685	0.0023372	1.50704	up
Os03g0315400	315	278	277	771	633	525	13.7119	12.3458	12.7587	35.1335	28.8281	23.5097	0.00438733	1.14789	up
Os03g0323200	53118	41053	44631	14029	20874	25409	629.746	486.471	518.306	173.334	255.476	318.468	0.00884996	-1.20402	down
Os03g0333400	6530	4379	5753	1759	2885	2983	629.57	437.634	587.573	175.906	286.649	291.953	0.00331735	-1.12875	down
Os03g0334250	244	146	218	507	489	590	7.97907	4.85645	7.2465	17.7198	16.7078	19.9137	0.000537769	1.38273	up
Os03g0402800	1696	1227	1069	2302	2729	3002	86.6242	64.0172	55.8449	125.125	145.634	159.665	0.00620947	1.00724	up
Os03g0560050	24	43	21	3	5	5	3.33159	6.03049	3.02846	0.498608	0.696125	0.801133	0.00661686	-2.76205	down
Os03g0563300	4656	4011	3747	1510	1858	2564	197.299	172.038	159.964	67.9646	81.6529	111.685	0.00370523	-1.06689	down
Os03g0625201	289	325	315	77	101	142	22.1877	25.8076	25.9813	6.12588	8.15669	11.1617	0.000695586	-1.53913	down
Os03g0650200	307	338	377	143	122	155	15.9947	18.3362	21.2161	7.76673	6.63813	8.30681	0.00548126	-1.28369	down
Os03g0723800	155	162	279	692	693	622	14.2962	15.1998	26.9533	66.3089	67.421	59.6925	1.29436e-06	1.75148	up
Os03g0757200	435	402	337	31	85	76	22.5966	21.6166	18.7229	1.70839	4.65193	4.11958	1.74843e-10	-2.61489	down
Os03g0761100	1343	1118	1431	2778	3260	3162	56.936	49.8461	67.3251	131.245	150.595	151.005	0.000274829	1.24014	up
Os03g0773700	1886	1779	1424	490	623	851	28.3498	27.1645	21.7385	7.97745	9.82585	13.2325	3.57496e-05	-1.37538	down
Os03g0782500	3786	2950	4297	972	1260	1878	103.045	80.9713	117.727	27.1602	35.8116	52.8472	8.09545e-05	-1.42545	down
Os03g0786400	7719	8389	6930	2587	2561	4598	497.78	567.658	484.296	172.957	171.089	302.255	0.000537769	-1.24259	down
Os03g0837900	905	742	937	320	440	466	14.9559	12.251	15.1161	5.7608	7.75288	8.04843	0.0053843	-1.07684	down
Os03g0860100	6	8	4	34	53	42	0.576608	0.773289	0.4189	3.18492	4.86841	3.79943	0.000954703	2.8384	up
Os04g0109100	31	24	25	132	63	128	1.05794	0.750584	0.811242	4.47514	2.005	4.01664	0.00932894	2.01327	up
Os04g0206500	24	54	34	221	174	300	1.18104	2.66682	1.71859	11.1594	8.69552	14.7928	2.55816e-06	2.63177	up
Os04g0372700	1187	771	715	1895	2450	1622	50.4473	35.8765	30.5097	77.2379	104.385	73.0626	0.00650625	1.15687	up
Os04g0385600	98	151	157	400	454	335	6.45214	10.3685	11.2172	27.077	31.2864	22.5063	0.000222678	1.54892	up
Os04g0387300	368	337	475	119	147	125	11.7805	11.2318	15.5509	4.01703	4.90572	3.95448	0.000130494	-1.59442	down
Os04g0429600	906	687	1094	393	198	355	17.5215	13.478	20.9912	8.18561	3.9594	7.14704	0.000627918	-1.50561	down
Os04g0457000	8782	6973	7659	1723	3011	4172	669.06	548.743	624.124	138.92	243.095	330.3	5.18961e-05	-1.39614	down
Os04g0457100	125221	98872	106096	23716	42124	56954	6271.08	5095.98	5742	1277.67	2206.08	2944.66	0.00403861	-1.42873	down
Os04g0497000	824	656	555	1716	1752	1713	45.3444	37.2004	32.2835	100.288	101.65	98.3813	5.44143e-05	1.34675	up
Os04g0514600	23	28	35	145	158	204	0.30214	0.365466	0.447252	2.05486	2.16526	2.74229	2.48901e-06	2.55873	up
Os04g0543900	340	401	405	2086	1501	1009	7.59285	8.80371	9.37351	46.3227	32.4351	21.101	0.00577665	2.00316	up
Os04g0556500	116	123	152	304	252	393	5.26728	5.51746	7.25193	14.1187	11.7815	18.05	0.00703942	1.27869	up
Os04g0556550	345	362	434	54	90	130	21.7245	23.2999	28.6363	3.57801	5.95677	8.40543	5.71567e-07	-2.05944	down
Os04g0556600	197	146	241	23	60	102	22.0998	16.7508	28.3137	2.7065	7.0379	11.7267	0.00661686	-1.65962	down
Os04g0562100	171	259	162	18	31	97	7.33985	11.3912	7.2667	0.835264	1.37848	4.27131	0.00491761	-2.02196	down
Os04g0583200	1349	850	675	3239	2695	2759	125.911	81.2301	66.314	316.905	261.726	264.099	6.36292e-07	1.59558	up
Os04g0583266	684	460	352	1507	1247	1339	113.643	77.0194	61.072	256.576	214.467	228.795	1.26486e-05	1.45078	up
Os04g0584600	2987	2714	2637	6269	7468	6751	99.0538	87.6696	91.4409	216.464	257.763	220.922	0.000204162	1.29555	up
Os04g0594100	174	146	114	37	42	52	6.21799	5.40008	4.24892	1.42705	1.57562	1.91285	0.00462748	-1.72982	down
Os04g0604000	32	33	42	4	0	10	0.343409	0.354798	0.436451	0.0518063	0.00956997	0.11141	0.00118716	-2.93361	down
Os04g0604300	111	84	160	300	625	564	8.12461	5.9126	11.4918	21.5565	43.815	39.3678	0.00468841	2.06745	up
Os04g0619400	385	380	426	901	1122	1053	11.8908	11.7783	13.0397	30.5683	36.8561	34.1549	8.09545e-05	1.36761	up
Os04g0674750	344	320	584	1028	974	1002	23.6599	22.7399	42.8816	73.1946	69.3817	70.6419	0.000412074	1.26725	up
Os04g0688300	245	229	562	1931	1671	1012	16.7254	16.0915	40.43	137.362	118.028	70.6778	0.0011688	2.15569	up
Os05g0127300	193	206	281	478	511	526	7.57315	8.42082	12.0726	19.6834	21.3353	21.1467	0.00668227	1.15502	up
Os05g0138300	3116	3628	4228	8109	8391	6552	350.745	427.859	490.254	1072.56	1040.95	798.947	0.00506859	1.07013	up
Os05g0197300	18	17	20	77	99	56	0.418787	0.417141	0.434494	1.83069	2.39283	1.31181	0.00527174	2.07533	up
Os05g0217700	2167	3764	3332	1504	829	698	175.984	316.484	291.592	128.773	69.4456	58.1849	0.00491761	-1.61213	down
Os05g0316800	446	527	331	1156	830	947	30.3405	37.0377	24.535	83.0446	59.4482	67.0237	0.00151695	1.16799	up
Os05g0473500	250	256	284	853	764	556	5.94178	6.19795	6.82402	21.6597	19.0654	13.6367	5.94315e-05	1.45895	up
Os05g0477600	411	625	683	44	182	157	18.4908	28.984	32.1016	2.19095	13.3818	7.04826	3.97325e-05	-2.16866	down
Os05g0477666	541	747	861	79	202	205	68.7645	97.7056	114.623	10.4966	26.2726	26.6588	1.45934e-06	-2.14659	down
Os05g0500600	233	172	153	9	48	90	13.018	9.90133	9.10468	0.567092	2.83408	5.18194	0.00168342	-1.92689	down
Os05g0522600	158	315	353	602	548	701	3.11377	6.31406	7.20837	12.4893	11.389	14.3044	0.0041048	1.1633	up
Os05g0542150	241	276	285	908	829	707	2.13836	2.43557	2.38457	8.87024	7.89621	6.55447	3.86046e-06	1.6066	up
Os05g0542200	1571	1607	2386	4874	4340	3442	41.5005	42.3089	63.2083	142.46	124.022	93.8201	0.000732852	1.18535	up
Os05g0549800	915	631	875	1970	1683	1631	54.1421	40.572	54.8856	120.783	102.43	97.9561	0.00148212	1.1256	up
Os05g0582000	166	112	80	13	14	45	15.7251	11.0354	8.155	1.31248	1.40639	4.32419	0.00877622	-2.31555	down
Os06g0102100	2644	1875	2331	696	829	1264	101.065	74.4905	95.8719	28.3293	33.3031	50.2826	0.000146624	-1.29738	down
Os06g0102200	1940	1452	1716	546	627	948	182.03	141.321	168.193	52.0792	59.8229	89.8133	0.000185486	-1.26907	down
Os06g0127100	55	41	31	156	239	210	7.28897	5.61027	4.48816	21.2426	32.7889	28.4165	7.77954e-06	2.24996	up
Os06g0152550	276	148	244	45	67	92	4.71942	2.53932	4.0334	0.871991	1.24462	1.64833	0.00527174	-1.71218	down
Os06g0174700	349	324	232	75	113	123	16.8909	16.1598	11.9123	3.75221	5.75369	6.12191	0.000732852	-1.54319	down
Os06g0174800	605	609	400	97	183	247	37.8354	39.187	26.5536	6.33053	12.0287	15.9593	0.000641701	-1.61726	down
Os06g0255100	497	357	490	151	136	279	23.7789	17.4653	24.121	7.98885	7.02269	14.0048	0.00382377	-1.2482	down
Os06g0255900	60	19	0	198	256	197	0.552203	0.17706	0.00355247	2.01253	2.54268	1.89056	7.9213e-10	3.03994	up
Os06g0298200	306	182	290	577	512	720	5.93561	3.53629	5.00883	11.7679	10.2062	16.3065	0.00241449	1.21704	up
Os06g0474800	100	11	23	201	232	200	5.37038	0.659013	1.24508	11.709	13.0848	11.2963	5.58537e-06	2.23901	up
Os06g0554600	318	416	580	128	156	108	24.1465	32.5597	46.9506	10.0906	12.3788	8.39	0.00276356	-1.74587	down
Os06g0559400	183	80	116	591	413	337	9.44669	4.17062	6.09857	32.1019	22.1529	17.9471	0.00313069	1.8229	up
Os06g0637500	1172	726	1207	2289	2799	2218	71.177	45.4126	79.1867	145.708	176.28	138.62	0.000284743	1.2338	up
Os07g0112100	135	84	103	14	22	50	4.79487	3.31435	4.00676	0.421137	1.03369	2.24229	0.00465135	-1.9059	down
Os07g0114000	387	264	281	597	751	897	22.714	16.1589	17.6912	36.2645	45.8269	53.6987	0.000732852	1.26695	up
Os07g0147500	9016	8150	6137	3000	2334	3127	899.34	823.586	625.319	329.041	244.688	323.59	1.59108e-05	-1.46288	down
Os07g0176200	905	871	985	2539	2375	1692	38.7594	37.2839	44.2149	123.274	109.542	71.6594	0.000196849	1.25773	up
Os07g0176500	145	158	159	485	466	310	8.81647	9.78755	10.3241	31.6398	30.2899	19.7265	0.000575581	1.44751	up
Os07g0509800	6651	6540	10152	1429	2409	3897	291.701	295.851	477.627	66.4272	111.368	177.951	0.0057276	-1.59442	down
Os07g0510500	215	139	151	33	59	77	8.65341	5.73178	6.44157	1.39059	2.52259	3.21818	0.00611139	-1.58096	down
Os07g0558400	197065	134686	166788	31459	52568	88304	11936.2	8422.81	10651.2	1986.74	3326.73	5491.11	0.00303944	-1.53388	down
Os07g0563400	213	244	215	465	618	641	9.56313	11.3264	10.3162	22.0089	29.1979	29.7351	0.000537769	1.35748	up
Os07g0617000	544	628	682	1556	1656	1488	25.2413	29.7949	32.9428	77.5658	82.398	71.7404	6.1924e-05	1.34092	up
Os07g0634400	237	379	389	136	155	126	14.2134	22.9066	23.7043	8.69456	9.68901	7.84798	0.0064268	-1.27037	down
Os07g0661400	2279	1579	1840	3966	3991	3594	157.603	111.213	133.355	301.399	297.624	263.128	0.00612426	1.01854	up
Os07g0669650	1133	1301	2101	3453	3427	2697	28.1214	36.3126	57.5728	96.3349	95.1476	71.7202	0.00290083	1.07821	up
Os07g0669675	493	630	921	1693	1981	1437	20.8999	26.7364	39.1729	77.1149	88.2385	63.1264	7.91439e-05	1.32153	up
Os07g0689600	296	295	126	3	7	24	13.7265	14.3086	6.2976	0.18247	0.374549	1.16015	1.44159e-05	-4.40119	down
Os08g0162800	2356	2292	2733	1124	1041	1470	261.228	253.836	307.595	132.538	121.285	171.071	0.00522758	-1.02262	down
Os08g0190300	580	595	470	253	186	267	15.5161	16.3963	13.315	7.01422	5.22889	7.35269	0.00291733	-1.22149	down
Os08g0409100	1243	997	984	210	260	420	61.2666	50.608	47.9634	10.7023	12.916	21.0033	1.17181e-08	-1.85839	down
Os08g0448000	36	47	63	166	167	246	1.50035	1.99936	2.75789	7.22009	7.27396	10.5361	0.000121237	1.98699	up
Os08g0448050	36	33	52	176	202	200	3.26512	3.1281	5.04083	16.3484	18.9305	18.5077	1.15188e-05	2.2555	up
Os08g0462900	128	113	123	16	29	41	10.4169	9.51472	10.5379	1.33735	2.43756	3.41603	0.000954703	-2.08319	down
Os08g0482600	655	345	778	1852	2814	1939	66.4755	35.0876	80.075	193.933	296.345	201.047	4.58542e-05	1.89274	up
Os08g0487100	63	56	88	17	12	10	1.73975	1.55739	2.39907	0.547641	0.375706	0.307039	0.00136035	-2.40793	down
Os08g0514066	14	5	4	33	52	77	3.29858	1.25837	1.11622	8.3238	12.5987	18.6149	0.00535898	2.81439	up
Os09g0294000	2925	2577	1710	407	448	846	37.6801	32.2955	21.3048	5.65999	6.23037	11.8157	6.23718e-05	-2.08588	down
Os09g0432900	331	495	411	161	182	183	27.8575	43.7051	37.8008	14.389	16.7156	15.9688	0.00527174	-1.23537	down
Os09g0456800	114	125	162	298	302	360	4.48714	5.08838	6.68969	12.2575	12.269	14.3682	0.00837538	1.25872	up
Os09g0478600	586	551	467	971	1372	944	98.1247	96.2407	84.3909	167.94	236.177	160.058	0.0064268	1.03315	up
Os09g0519000	962	954	695	355	468	377	54.4576	55.8052	41.9356	20.609	27.6788	21.8482	0.00329688	-1.12363	down
Os09g0520500	42	27	22	2	1	11	4.37568	2.83562	2.33197	0.286082	0.174398	1.2101	0.00468178	-2.70155	down
Os09g0522500	45	22	42	95	138	183	99.2647	49.69	106.762	237.286	341.002	457.498	0.00364368	1.93158	up
Os09g0530000	5264	3974	4363	1834	2299	2405	222.552	166.834	180.814	85.9987	105.051	108.229	0.00432374	-1.05811	down
Os09g0549300	97	146	189	48	13	39	4.86228	7.51279	9.97246	2.4992	0.704487	2.01161	0.00278411	-2.11019	down
Os10g0128400	127	83	110	9	18	23	3.54421	2.11652	3.1814	0.384082	0.328663	0.60814	3.23014e-05	-2.67957	down
Os10g0140700	71	147	162	10	24	19	3.77683	7.98231	8.86669	0.614474	1.38356	1.05569	0.0011688	-2.844	down
Os10g0181600	3794	2979	3478	874	1662	2304	167.708	132.718	154.682	40.8697	77.5735	105.388	0.00877057	-1.08429	down
Os10g0392400	594	493	378	1169	1492	1696	47.0934	39.7753	31.8986	100.44	127.13	141.626	1.45934e-06	1.57056	up
Os10g0496900	20265	17550	18446	5354	7825	9385	735.713	648.963	688.4	208.244	301.851	354.68	0.000651611	-1.31965	down
Os10g0502400	2817	2499	3045	754	1246	1576	69.3864	61.9232	74.6043	19.8367	32.2275	40.1007	0.000325722	-1.22674	down
Os10g0502450	13776	12427	15333	3976	6662	8513	448.215	402.987	492.95	138.029	226.965	286.861	0.00527174	-1.11834	down
Os10g0509401	799	555	520	252	189	167	97.8031	70.8656	66.5306	30.8036	23.2854	20.2541	0.00026931	-1.62481	down
Os10g0529300	424	514	321	178	147	181	33.2188	41.0559	26.2356	14.695	12.0846	14.7571	0.0023372	-1.31674	down
Os10g0555100	272	219	202	633	594	546	8.02047	6.59748	6.12898	19.7608	18.442	16.7029	0.000530439	1.35407	up
Os10g0562100	2045	2432	1912	816	767	1322	103.231	125.195	97.5961	42.8807	40.5742	67.8965	0.0011688	-1.13854	down
Os10g0565100	1613	1343	1470	5347	4117	6218	52.701	45.8818	52.5014	216.678	162.402	246.102	8.76702e-08	1.82435	up
Os10g0565200	85	96	82	528	384	603	5.78523	6.83006	6.23366	39.1142	27.0171	42.0227	7.9213e-10	2.52516	up
Os11g0175400	111	152	123	260	414	302	1.73166	2.48449	2.04158	5.05726	7.86502	5.24077	0.0041048	1.33608	up
Os11g0242800	158208	114096	123682	28406	40631	74206	11129.8	8204.85	9138.16	2128.98	3032.65	5463.98	0.00375037	-1.46838	down
Os11g0249000	49	109	103	342	208	316	0.571717	1.25843	1.14756	4.39559	2.61577	3.85944	0.000560398	1.72972	up
Os11g0267000	4791	4424	5811	1245	1665	2512	294.309	274.528	361.476	87.2727	108.705	164.034	7.86414e-06	-1.47158	down
Os11g0489250	44	48	54	1	3	22	2.36192	2.95028	3.12719	0.124965	0.230886	1.46637	0.00301892	-2.49062	down
Os11g0599200	2756	2583	3028	1273	1438	1430	116.162	112.608	136.35	56.4948	63.6131	62.5115	0.00567141	-1.01579	down
Os11g0701100	6	5	1	27	52	25	0.487082	0.464293	0.103266	2.52844	4.67276	2.27332	0.00543299	3.1116	up
Os12g0150200	3	26	2	52	74	42	0.20693	1.43974	0.126614	2.91689	4.18527	2.33045	0.0043801	2.43255	up
Os12g0194900	239	95	147	5	5	20	9.70022	4.01915	6.30271	0.23355	0.214579	0.834142	0.000537769	-4.00361	down
Os12g0194950	316	177	197	26	5	45	12.0103	6.92905	7.85884	1.12955	0.241988	1.80949	1.26486e-05	-3.18236	down
Os12g0224000	296	304	313	702	862	516	4.62237	4.8169	4.65031	11.5673	14.1607	8.41106	0.0057276	1.18645	up
Os12g0231000	180	282	264	50	15	111	5.38497	8.65483	8.2195	1.61738	0.47392	3.43934	0.000483464	-2.0448	down
Os12g0283400	3	3	3	20	26	20	0.313286	0.260906	0.286474	1.72459	2.18708	1.64511	0.00549457	2.87292	up
Os12g0510750	63	88	80	178	271	165	7.83501	11.3892	10.5772	22.5925	34.4458	20.7253	0.00965068	1.40837	up
Os12g0538700	403	490	402	143	111	255	22.26	27.0086	21.9893	8.80759	6.80302	14.8016	0.00149388	-1.34843	down
Os12g0603700	79	111	131	29	20	38	5.43476	7.93054	9.68473	2.0922	1.45482	2.70517	0.00522758	-1.88388	down
Rice_newGene_1402	155	107	135	7	18	61	28.1737	19.3625	25.4658	1.49018	3.46279	11.9139	0.000260924	-2.20806	down
Rice_newGene_1437	209	153	151	10	22	102	21.974	16.2601	16.1229	1.21082	2.46447	11.2933	0.0071658	-1.93826	down
