# Supplementary material for: Effects of fenclorim on rice physiology, gene transcription and pretilachlor detoxification ability
Source: BMC Plant Biol. 2020 Mar 6;20:100. doi: 10.1186/s12870-020-2304-y (PMC7059400; doi:10.1186/s12870-020-2304-y)
Supplement: Supplementary file 5 — Additional file 5: Table S4. List of DEGs between Fen treatment and CK at 24 h. [file 12870_2020_2304_MOESM5_ESM.xlsx]

## Sheet: T12_T08_T09_vs_T10_T11_T07.DEG_
ID	CK-24h 1_Count	CK-24h 2_Count	CK-24h 3_Count	Fen-24h 1_Count	Fen-24h 2_Count	Fen-24h 3_Count	CK-24h 1_FPKM	CK-24h 2_FPKM	CK-24h 3_FPKM	Fen-24h 1_FPKM	Fen-24h 2_FPKM	Fen-24h 3_FPKM	FDR	log2FC	Regulated
Os01g0131900	468	542	454	1485	1337	1625	78.4631	89.4577	74.3916	247.993	225.138	273.998	0.000102085	1.58004	up
Os01g0133100	25	42	33	5	1	4	0.328178	0.575956	0.491143	0.0766056	0.0148411	0.106432	0.00093433	-3.35006	down
Os01g0216300	82	109	111	3	25	3	6.50271	8.717	8.44758	0.298772	1.95941	0.264815	7.95043e-06	-3.30141	down
Os01g0369800	275	769	1428	2189	2542	3214	91.2978	252.868	460.822	728.661	830.051	1028.13	0.00542118	1.66039	up
Os01g0559750	683	753	839	1706	2210	1616	189.74	205.634	217.917	481.542	599.752	424.018	0.00595427	1.26109	up
Os01g0718700	15	12	9	61	84	82	0.410324	0.329913	0.238137	1.69527	2.21978	2.28384	0.00135967	2.63733	up
Os01g0750000	252	387	275	38	157	52	11.8678	18.0988	12.7184	1.76605	7.25372	2.37852	0.00735892	-1.90873	down
Os01g0846000	105	129	81	15	34	7	1.5644	1.88467	1.23226	0.233805	0.484581	0.116452	0.000584804	-2.5122	down
Os01g0847700	651	1871	2635	5061	4601	5953	23.2884	66.4482	94.3204	184.859	160.703	221.151	0.000397343	1.5726	up
Os01g0917900	41	60	49	3	10	7	2.35104	3.32552	2.56108	0.209644	0.556487	0.375712	0.00135967	-2.92872	down
Os02g0204700	12	47	34	159	264	155	0.512745	2.02251	1.48822	7.07109	11.5813	6.38172	0.00054145	2.60766	up
Os02g0506600	1304	1782	3372	4920	5855	6577	220.624	298.901	538.554	822.163	926.098	1025	0.00364716	1.40462	up
Os02g0658800	69	190	209	0	8	2	3.76279	10.1873	10.8939	0.0509716	0.425828	0.109187	0.000103781	-5.56875	down
Os03g0103033	55	57	46	1	27	0	2.33481	2.39912	1.88895	0.0808688	1.074	0	0.00674381	-2.51054	down
Os03g0113500	684	809	805	93	407	151	13.7794	16.0023	15.3465	1.85268	7.76818	2.89633	2.71729e-05	-1.83826	down
Os03g0347900	675	953	748	384	365	275	8.68457	11.5795	8.12878	5.13267	4.37668	3.86233	0.00915136	-1.23821	down
Os03g0401300	431	459	370	91	255	115	16.6563	18.313	10.0913	3.86238	13.9901	2.98366	0.00432631	-1.46981	down
Os03g0560200	18	29	34	3	4	2	1.65296	2.5509	2.94286	0.388737	0.389288	0.296365	0.00349579	-3.1924	down
Os03g0567100	42	34	50	4	9	6	6.57792	5.26747	7.59628	0.738553	1.39711	0.925188	0.00488884	-2.74673	down
Os03g0782200	395	1131	927	4092	4271	4783	28.869	81.4795	63.6763	290.539	292.517	331.662	7.55452e-10	2.39421	up
Os04g0469300	27	40	43	176	203	232	3.25256	4.92324	5.01597	21.0873	24.0059	27.2538	2.34551e-05	2.4503	up
Os04g0493600	541	521	237	1	123	10	79.335	76.7417	33.7957	0.281927	17.7646	1.46645	0.00195783	-3.29179	down
Os04g0516600	384	484	371	1232	1211	1529	13.5479	17.1942	13.0256	44.2605	41.7093	56.3883	3.33113e-05	1.65715	up
Os04g0516701	196	205	211	658	539	762	5.74217	7.12154	7.63413	19.6911	14.6881	28.6204	0.000126152	1.65643	up
Os04g0541100	782	631	682	182	422	158	18.6245	13.7874	14.3503	4.0137	9.28016	2.96064	0.00086321	-1.47601	down
Os04g0566600	56	54	77	212	198	217	1.71405	1.64727	2.20484	5.94279	5.95782	6.49033	0.00604964	1.72486	up
Os04g0570500	38	47	47	1	17	2	0.976837	1.32959	1.19758	0.0641562	0.43777	0.0724281	0.00455884	-2.73866	down
Os04g0609525	188	161	163	26	84	34	13.0962	11.3487	10.8024	1.79557	5.70563	2.38239	0.00510306	-1.84701	down
Os04g0650700	1017	6056	4535	11317	13786	11425	60.3558	353.692	249.685	682.426	833.21	610.578	0.000723101	1.62368	up
Os04g0650750	128	909	790	1937	1902	1907	101.032	705.952	604.328	1554.73	1475.57	1419.3	5.05047e-05	1.62275	up
Os04g0671100	763	786	770	2005	1498	2331	23.2993	24.2391	23.5366	63.6822	43.3096	74.9574	0.00394821	1.3087	up
Os05g0131500	233	237	255	35	149	48	12.5361	12.4452	12.7817	1.82648	7.75586	2.449	0.00542118	-1.66117	down
Os05g0139100	673	516	605	193	317	195	40.0205	29.9217	32.7836	11.1143	18.2223	10.4564	0.0043473	-1.36519	down
Os05g0195200	317	369	477	149	133	159	23.1291	26.0108	31.7488	10.5213	9.14901	10.2714	0.00735892	-1.42101	down
Os05g0409500	218	127	275	630	1011	636	11.2751	6.46843	13.5105	32.0767	50.7489	31.0849	0.0040538	1.86117	up
Os05g0438800	889	748	814	1910	1948	2014	20.7623	17.4635	19.4346	46.3572	44.3563	50.5085	0.00735892	1.24062	up
Os05g0457300	103	63	109	0	16	24	6.95565	4.14503	6.89349	0.00479968	1.09061	1.56052	0.000209912	-2.79705	down
Os05g0480400	354	298	347	81	173	99	5.39521	4.52934	5.2909	1.2757	2.53299	1.58635	0.00542118	-1.51861	down
Os06g0132500	146	248	186	6	43	2	8.62979	15.0751	8.36289	0.221493	3.81563	0.150471	4.27772e-07	-3.52668	down
Os06g0143400	89	215	200	596	510	774	1.58041	3.80539	3.59369	10.9155	8.84257	14.6116	2.34551e-05	1.87213	up
Os06g0179000	1593	1933	2126	366	916	371	36.1315	43.3241	48.2805	8.43067	20.4159	8.63239	8.03624e-06	-1.79322	down
Os06g0199402	1625	2085	3190	7739	9327	7256	407.815	519.144	785.138	2004.35	2206.28	1740.63	4.25032e-05	1.7964	up
Os06g0232300	73	116	113	19	29	19	2.26105	3.53221	3.33298	0.580476	0.879221	0.585252	0.00480484	-2.19526	down
Os06g0232350	101	150	163	19	31	32	4.53392	6.60046	6.94153	0.883817	1.37249	1.36226	0.00040913	-2.35863	down
Os06g0253100	20	32	70	187	154	200	2.40511	3.72583	7.96141	21.6779	17.2839	22.0891	0.000584804	2.1265	up
Os06g0497200	5	2	0	23	19	19	0.637804	0.298542	7.69392e-18	2.68566	2.09561	2.24759	0.00736542	3.10929	up
Os06g0497275	29	33	14	89	101	136	1.35851	1.5496	0.650975	4.18395	4.59279	6.4761	0.00674381	2.07722	up
Os06g0601500	18	103	183	294	292	377	0.590868	3.04914	5.83371	9.47522	8.37695	12.5865	0.00735892	1.63756	up
Os06g0639800	188	240	315	14	115	14	9.50686	11.796	14.6165	0.697367	5.32039	0.715365	0.00233606	-2.39372	down
Os06g0671700	217	192	242	58	78	72	3.70996	3.25029	4.3657	1.36853	1.50933	1.09878	0.00735892	-1.66548	down
Os07g0162100	82	317	859	1304	2029	1814	9.36727	35.7647	94.0324	147.289	223.422	190.601	0.00349579	2.01056	up
Os07g0178800	16	35	104	215	301	315	2.08932	4.36977	12.2735	26.2292	35.7168	35.9446	7.95043e-06	2.40157	up
Os07g0558300	82	158	233	528	496	721	2.60219	4.96361	7.55065	17.1245	14.9996	24.4235	3.57293e-05	1.85915	up
Os07g0561500	480	840	1166	1695	2460	1981	63.5185	108.29	142.963	216.365	311.058	236.259	0.00964051	1.28084	up
Os07g0676900	308	300	385	772	1052	964	24.6378	23.0677	28.7628	58.8968	81.2061	70.7738	0.000584804	1.4694	up
Os08g0160500	2114	3024	2169	779	1230	842	43.7126	61.2756	43.4737	16.0765	23.7078	16.9558	0.00308067	-1.3809	down
Os08g0160901	497	632	544	166	188	201	48.4205	60.6484	49.8495	15.9044	17.8085	18.6911	0.000371561	-1.61483	down
Os08g0199400	60	23	43	0	4	1	3.8255	1.43283	2.52661	0.0586214	0.284071	0.0601913	0.000265352	-4.66369	down
Os08g0199525	200	123	235	4	49	3	22.829	13.7046	24.4467	0.516988	5.39762	0.316798	9.87993e-06	-3.32751	down
Os08g0231400	31	64	69	253	294	256	2.03007	4.15756	4.51816	16.6973	18.8634	17.2714	2.34551e-05	2.26693	up
Os08g0323600	652	625	715	273	337	217	13.4688	10.9781	12.1195	4.53912	9.31456	3.60502	0.00708253	-1.28813	down
Os08g0414700	301	339	294	51	185	36	3.65155	4.13231	3.69521	0.64591	2.23944	0.482675	0.000919336	-1.79791	down
Os08g0423500	8	48	63	255	193	406	0.68773	3.86541	5.02931	20.6246	14.8937	31.9339	0.00349579	2.81472	up
Os08g0500700	2301	5326	7001	15983	11930	19857	48.4318	110.08	143.171	335.056	250.524	420.644	0.00382879	1.68158	up
Os08g0529800	28	33	35	0	11	3	1.36031	1.57378	1.60559	0	0.542802	0.143193	0.00735892	-2.79392	down
Os08g0561600	158	224	290	76	80	60	3.79646	5.63463	7.42694	2.05335	1.82435	1.39348	0.00735892	-1.65981	down
Os08g0564300	1699	1324	2152	505	899	559	67.6881	52.6245	80.3742	18.6515	37.9539	19.4645	0.00510306	-1.41584	down
Os09g0277800	202	188	247	34	123	28	4.98693	4.66791	6.17222	0.868898	3.00566	0.743322	0.00349579	-1.80003	down
Os09g0414900	0	14	8	49	48	46	0	1.96384	1.11005	6.918	6.75836	6.53276	0.00488884	2.66486	up
Os09g0422500	538	918	837	54	370	93	10.6669	17.7077	15.7078	1.0525	7.03346	1.75868	0.00604964	-2.16898	down
Os09g0441000	158	142	196	19	41	12	7.33847	6.36115	8.30895	0.841027	1.82481	0.515854	7.95043e-06	-2.8015	down
Os09g0556700	158	288	257	35	81	47	1.49438	2.51246	1.9444	0.254096	0.941986	0.413425	0.00178912	-2.13175	down
Os10g0478000	33	78	61	5	14	3	3.57383	8.12703	5.95303	0.490261	1.48935	0.297931	0.00715031	-2.9903	down
Os10g0528651	565	1088	841	2064	1779	2307	70.8518	134.22	101.564	255.933	217.406	279.276	0.00510306	1.27565	up
Os11g0142101	39	85	59	2	21	0	3.31023	6.98608	4.64872	0.233037	1.71231	0	0.00971817	-3.01222	down
Os11g0243300	43	44	63	3	0	12	1.11811	1.14618	1.60345	0.0897272	8.88767e-05	0.32369	0.000209912	-3.34587	down
Os11g0308800	131	171	213	4	86	15	1.46022	1.89608	2.3826	0.0548638	0.919056	0.173505	0.0040538	-2.31048	down
Os12g0503000	802	938	1025	196	488	174	21.7522	25.2462	27.7454	5.44842	12.7297	4.84066	2.71729e-05	-1.70743	down
Rice_newGene_1131	74	62	45	8	10	4	1.2151	1.02803	0.762641	0.148473	0.169588	0.0868744	0.000371561	-3.05946	down
Rice_newGene_1138	181	269	483	849	1353	945	10.341	15.1638	26.3183	48.5014	74.5854	52.5015	0.00488884	1.73325	up
Rice_newGene_1936	3	2	11	34	31	44	0.199792	0.159897	0.650219	2.09059	2.33892	3.16155	0.00708253	2.75058	up
